# Supplementary material for: N,N,N′,N′-Tetra­isobutyl­pyridine-2,6-dicarboxamide
Source: Acta Crystallogr Sect E Struct Rep Online. 2011 Oct 8;67(Pt 11):o2896–7. doi: 10.1107/S1600536811040608 (PMC3247313; doi:10.1107/S1600536811040608)
Supplement: Supplementary file 1 [file e-67-o2896-sup1.cif]

##############################################################################
#                                                                            #
# This CIF contains the data in a paper accepted for publication in          #
# Acta Crystallographica Section E. It conforms to the requirements of       #
# Notes for Authors for Acta Crystallographica Section E, and has been       #
# peer reviewed under the auspices of the IUCr Commission on Journals.       #
#                                                                            #
# Full details of the Crystallographic Information File format               #
# are given in the paper "The Crystallographic Information File (CIF):       #
# a New Standard Archive File for Crystallography" by S. R. Hall, F. H.      #
# Allen and I. D. Brown [Acta Cryst. (1991), A47, 655-685].                  #
#                                                                            #
# The current version of the core CIF dictionary is obtainable from          #
# ftp://ftp.iucr.org/pub/cif_core.dic.                                       #
#                                                                            #
# Software is freely available for graphical display of the structure(s)     #
# in this CIF. For information consult the CIF software page                 #
# http://www.iucr.org/resources/cif/software.                                #
#                                                                            #
# This file may be used for bona fide research purposes within the           #
# scientific community so long as proper attribution is given to the journal # 
# article from which it was obtained.                                        #
#                                                                            #
##############################################################################
data_I
_audit_creation_method     SHELXL-97
_chemical_name_systematic
;
<i>N</i>,<i>N</i>,<i>N</i>',<i>N</i>'-Tetraisobutylpyridine-2,6-dicarboxamide
;
_chemical_name_common     ?
_chemical_formula_moiety     'C23 H39 N3 O2'
_chemical_formula_sum     'C23 H39 N3 O2'
_chemical_formula_iupac     'C23 H39 N3 O2'
_chemical_formula_weight     389.57
_chemical_melting_point     ?
_symmetry_cell_setting     monoclinic
_symmetry_space_group_name_H-M     'P 21/c'
_symmetry_space_group_name_Hall     '-P 2ybc'
loop_
    _symmetry_equiv_pos_as_xyz
    'x, y, z'
    '-x, y+1/2, -z+1/2'
    '-x, -y, -z'
    'x, -y-1/2, z-1/2'
_cell_length_a     10.5247(2)
_cell_length_b     17.7765(3)
_cell_length_c     12.8773(2)
_cell_angle_alpha     90.00
_cell_angle_beta     96.877(2)
_cell_angle_gamma     90.00
_cell_volume     2391.91(7)
_cell_formula_units_Z     4
_cell_measurement_reflns_used     15197
_cell_measurement_theta_min     3.45
_cell_measurement_theta_max     66.98
_cell_measurement_temperature     120.0
_exptl_crystal_description     prism
_exptl_crystal_colour     colourless
_exptl_crystal_size_max     0.49
_exptl_crystal_size_mid     0.42
_exptl_crystal_size_min     0.23
_exptl_crystal_density_diffrn     1.082
_exptl_crystal_density_meas     ?
_exptl_crystal_density_method     'not measured'
_exptl_crystal_F_000     856
_exptl_absorpt_coefficient_mu     0.539
_exptl_absorpt_correction_type     analytical
_exptl_absorpt_process_details     '(Crysalis PRO; Agilent, 2011)'
_exptl_absorpt_correction_T_min     0.929
_exptl_absorpt_correction_T_max     0.962
_exptl_special_details     ?
_diffrn_ambient_temperature     120.0
_diffrn_radiation_type     'Cu K\a'
_diffrn_radiation_wavelength     1.5418
_diffrn_radiation_source     'Enhance Ultra (Cu) X-ray Source'
_diffrn_radiation_monochromator     'mirror'
_diffrn_measurement_device_type     'Agilent Xcalibur Atlas Gemini ultra'
_diffrn_measurement_method
;
Rotation method data acquisition using \w
;
_diffrn_detector_area_resol_mean     10.3784
_diffrn_reflns_number     31214
_diffrn_reflns_av_R_equivalents     0.0391
_diffrn_reflns_av_sigmaI/netI     0.0206
_diffrn_reflns_theta_min     4.23
_diffrn_reflns_theta_max     67.08
_diffrn_reflns_theta_full     67.08
_diffrn_measured_fraction_theta_max     0.999
_diffrn_measured_fraction_theta_full     0.999
_diffrn_reflns_limit_h_min     -12
_diffrn_reflns_limit_h_max     12
_diffrn_reflns_limit_k_min     -20
_diffrn_reflns_limit_k_max     21
_diffrn_reflns_limit_l_min     -15
_diffrn_reflns_limit_l_max     15
_diffrn_standards_number     ?
_diffrn_standards_interval_count     ?
_diffrn_standards_interval_time     ?
_diffrn_standards_decay_%     ?
_refine_special_details
;
Refinement of <i>F</i>^2^ against ALL reflections. The weighted <i>R</i>-factor
<i>wR</i> and goodness of fit <i>S</i> are based on <i>F</i>^2^, conventional
<i>R</i>-factors <i>R</i> are based on <i>F</i>, with <i>F</i> set to zero for
negative <i>F</i>^2^. The threshold expression of <i>F</i>^2^ >
\s(<i>F</i>^2^) is used only for calculating <i>R</i>-factors(gt) <i>etc</i>.
and is not relevant to the choice of reflections for refinement.
<i>R</i>-factors based on <i>F</i>^2^ are statistically about twice as large
as those based on <i>F</i>, and <i>R</i>- factors based on ALL data will be
even larger. The hydrogen atoms were localized from the difference Fourier
map. Despite of that, all hydrogen atoms connected to C were constrained to
ideal positions. The isotropic temperature parameters of hydrogen atoms were
calculated as 1.2*<i>U</i>~eq~ of the parent atom.
;
_reflns_number_total     4272
_reflns_number_gt     3867
_reflns_threshold_expression     I>2\s(I)
_refine_ls_structure_factor_coef     Fsqd
_refine_ls_matrix_type     full
_refine_ls_R_factor_all     0.0436
_refine_ls_R_factor_gt     0.0399
_refine_ls_wR_factor_gt     0.1074
_refine_ls_wR_factor_ref     0.1115
_refine_ls_goodness_of_fit_ref     1.050
_refine_ls_restrained_S_all     1.050
_refine_ls_number_reflns     4272
_refine_ls_number_parameters     261
_refine_ls_number_restraints     0
_refine_ls_hydrogen_treatment     constr
_refine_ls_weighting_scheme     calc
_refine_ls_weighting_details
         'calc w=1/[\s^2^(Fo^2^)+(0.0596P)^2^+0.5367P] where P=(Fo^2^+2Fc^2^)/3'
_atom_sites_solution_hydrogens     geom
_atom_sites_solution_primary     direct
_atom_sites_solution_secondary     difmap
_refine_ls_shift/su_max     0.000
_refine_ls_shift/su_mean     0.000
_refine_diff_density_max     0.202
_refine_diff_density_min     -0.139
_refine_ls_extinction_method     none
_refine_ls_extinction_coef     ?
loop_
    _atom_type_symbol
    _atom_type_description
    _atom_type_scat_dispersion_real
    _atom_type_scat_dispersion_imag
    _atom_type_scat_source
    'C' 'C' 0.0181 0.0091
                         'International Tables Vol C Tables 4.2.6.8 and 6.1.1.4'
    'H' 'H' 0.0000 0.0000
                         'International Tables Vol C Tables 4.2.6.8 and 6.1.1.4'
    'N' 'N' 0.0311 0.0180
                         'International Tables Vol C Tables 4.2.6.8 and 6.1.1.4'
    'O' 'O' 0.0492 0.0322
                         'International Tables Vol C Tables 4.2.6.8 and 6.1.1.4'
_computing_data_collection     'Crysalis PRO (Agilent, 2011)'
_computing_cell_refinement     'Crysalis PRO (Agilent, 2011)'
_computing_data_reduction     'Crysalis PRO (Agilent, 2011)'
_computing_structure_solution     'SHELXS97 (Sheldrick, 2008)'
_computing_structure_refinement     'SHELXL97 (Sheldrick, 2008)'
_computing_molecular_graphics
;Mercury (Macrae et al., 2006) and DIAMOND
(Brandenburg & Putz, 2005)
;
_computing_publication_material     'publCIF (Westrip, 2010)'
loop_
    _atom_site_type_symbol
    _atom_site_label
    _atom_site_fract_x
    _atom_site_fract_y
    _atom_site_fract_z
    _atom_site_U_iso_or_equiv
    _atom_site_adp_type
    _atom_site_calc_flag
    _atom_site_refinement_flags
    _atom_site_occupancy
    _atom_site_symmetry_multiplicity
    _atom_site_disorder_assembly
    _atom_site_disorder_group
    C C1 0.59347(11) 0.14933(7) 0.60811(8) 0.0311(3) Uani d . 1 1 . .
    C C2 0.60691(12) 0.08382(7) 0.55206(9) 0.0371(3) Uani d . 1 1 . .
    H H2 0.5408 0.0668 0.5033 0.044 Uiso calc R 1 1 . .
    C C3 0.72048(12) 0.04424(7) 0.57014(10) 0.0402(3) Uani d . 1 1 . .
    H H3 0.7308 -0.0011 0.5361 0.048 Uiso calc R 1 1 . .
    C C4 0.81870(12) 0.07328(7) 0.63991(10) 0.0371(3) Uani d . 1 1 . .
    H H4 0.8965 0.0482 0.6529 0.045 Uiso calc R 1 1 . .
    C C5 0.79847(11) 0.14055(7) 0.68995(9) 0.0319(3) Uani d . 1 1 . .
    C C6 0.47213(11) 0.19491(7) 0.58800(9) 0.0329(3) Uani d . 1 1 . .
    N N2 0.40863(9) 0.21191(6) 0.66956(7) 0.0332(2) Uani d . 1 1 . .
    C C7 0.30023(11) 0.26406(7) 0.65316(9) 0.0363(3) Uani d . 1 1 . .
    H H7A 0.2221 0.2366 0.6604 0.044 Uiso calc R 1 1 . .
    H H7B 0.2939 0.2832 0.5822 0.044 Uiso calc R 1 1 . .
    C C8 0.31001(12) 0.33034(8) 0.72858(10) 0.0396(3) Uani d . 1 1 . .
    H H8 0.3019 0.3115 0.7990 0.048 Uiso calc R 1 1 . .
    C C9 0.19691(14) 0.38209(9) 0.69475(12) 0.0509(4) Uani d . 1 1 . .
    H H9A 0.2051 0.4023 0.6267 0.061 Uiso calc R 1 1 . .
    H H9B 0.1958 0.4225 0.7441 0.061 Uiso calc R 1 1 . .
    H H9C 0.1187 0.3540 0.6922 0.061 Uiso calc R 1 1 . .
    C C10 0.43658(14) 0.37205(8) 0.73123(12) 0.0492(3) Uani d . 1 1 . .
    H H10A 0.5058 0.3383 0.7532 0.059 Uiso calc R 1 1 . .
    H H10B 0.4381 0.4133 0.7795 0.059 Uiso calc R 1 1 . .
    H H10C 0.4457 0.3909 0.6627 0.059 Uiso calc R 1 1 . .
    C C11 0.43174(11) 0.17506(7) 0.77252(9) 0.0337(3) Uani d . 1 1 . .
    H H11A 0.4472 0.2134 0.8261 0.040 Uiso calc R 1 1 . .
    H H11B 0.5083 0.1444 0.7748 0.040 Uiso calc R 1 1 . .
    C C12 0.32074(12) 0.12556(7) 0.79723(10) 0.0383(3) Uani d . 1 1 . .
    H H12 0.2446 0.1573 0.7971 0.046 Uiso calc R 1 1 . .
    C C13 0.29120(17) 0.06398(9) 0.71727(12) 0.0577(4) Uani d . 1 1 . .
    H H13A 0.3641 0.0315 0.7176 0.069 Uiso calc R 1 1 . .
    H H13B 0.2715 0.0859 0.6491 0.069 Uiso calc R 1 1 . .
    H H13C 0.2191 0.0353 0.7342 0.069 Uiso calc R 1 1 . .
    C C14 0.35334(15) 0.09285(8) 0.90645(11) 0.0492(3) Uani d . 1 1 . .
    H H14A 0.2806 0.0662 0.9261 0.059 Uiso calc R 1 1 . .
    H H14B 0.3756 0.1328 0.9553 0.059 Uiso calc R 1 1 . .
    H H14C 0.4244 0.0589 0.9068 0.059 Uiso calc R 1 1 . .
    C C15 0.90910(11) 0.17978(7) 0.75374(10) 0.0352(3) Uani d . 1 1 . .
    N N3 0.89638(9) 0.20256(6) 0.85171(8) 0.0351(2) Uani d . 1 1 . .
    C C16 0.99475(11) 0.25225(7) 0.90474(10) 0.0375(3) Uani d . 1 1 . .
    H H16A 1.0630 0.2581 0.8610 0.045 Uiso calc R 1 1 . .
    H H16B 1.0309 0.2288 0.9696 0.045 Uiso calc R 1 1 . .
    C C17 0.94382(13) 0.32978(7) 0.92891(10) 0.0407(3) Uani d . 1 1 . .
    H H17 0.8868 0.3241 0.9833 0.049 Uiso calc R 1 1 . .
    C C18 0.86814(15) 0.36539(9) 0.83386(12) 0.0528(4) Uani d . 1 1 . .
    H H18A 0.9224 0.3715 0.7796 0.063 Uiso calc R 1 1 . .
    H H18B 0.8369 0.4137 0.8526 0.063 Uiso calc R 1 1 . .
    H H18C 0.7972 0.3336 0.8092 0.063 Uiso calc R 1 1 . .
    C C19 1.05650(15) 0.37855(8) 0.97250(11) 0.0505(4) Uani d . 1 1 . .
    H H19A 1.1168 0.3817 0.9223 0.061 Uiso calc R 1 1 . .
    H H19B 1.0973 0.3567 1.0361 0.061 Uiso calc R 1 1 . .
    H H19C 1.0265 0.4281 0.9867 0.061 Uiso calc R 1 1 . .
    C C20 0.78661(11) 0.18394(7) 0.90704(9) 0.0357(3) Uani d . 1 1 . .
    H H20A 0.7305 0.1502 0.8638 0.043 Uiso calc R 1 1 . .
    H H20B 0.7390 0.2296 0.9166 0.043 Uiso calc R 1 1 . .
    C C21 0.82297(11) 0.14717(7) 1.01368(9) 0.0355(3) Uani d . 1 1 . .
    H H21 0.8725 0.1832 1.0598 0.043 Uiso calc R 1 1 . .
    C C22 0.69990(13) 0.12864(8) 1.05952(10) 0.0417(3) Uani d . 1 1 . .
    H H22A 0.6509 0.1738 1.0644 0.050 Uiso calc R 1 1 . .
    H H22B 0.7204 0.1073 1.1280 0.050 Uiso calc R 1 1 . .
    H H22C 0.6508 0.0932 1.0151 0.050 Uiso calc R 1 1 . .
    C C23 0.90338(13) 0.07718(8) 1.00455(12) 0.0479(3) Uani d . 1 1 . .
    H H23A 0.8561 0.0417 0.9589 0.057 Uiso calc R 1 1 . .
    H H23B 0.9241 0.0550 1.0725 0.057 Uiso calc R 1 1 . .
    H H23C 0.9808 0.0905 0.9765 0.057 Uiso calc R 1 1 . .
    N N1 0.68718(9) 0.17810(6) 0.67644(7) 0.0313(2) Uani d . 1 1 . .
    O O1 0.43906(9) 0.21594(6) 0.49754(6) 0.0446(2) Uani d . 1 1 . .
    O O2 1.00544(8) 0.19100(6) 0.71057(8) 0.0493(3) Uani d . 1 1 . .
loop_
    _atom_site_aniso_label
    _atom_site_aniso_U_11
    _atom_site_aniso_U_22
    _atom_site_aniso_U_33
    _atom_site_aniso_U_12
    _atom_site_aniso_U_13
    _atom_site_aniso_U_23
    C1 0.0313(6) 0.0360(6) 0.0262(5) -0.0027(5) 0.0038(4) 0.0022(4)
    C2 0.0380(6) 0.0393(6) 0.0333(6) -0.0044(5) 0.0017(5) -0.0033(5)
    C3 0.0435(7) 0.0359(6) 0.0420(7) -0.0001(5) 0.0077(5) -0.0060(5)
    C4 0.0333(6) 0.0390(6) 0.0398(6) 0.0034(5) 0.0074(5) 0.0010(5)
    C5 0.0288(6) 0.0388(6) 0.0286(6) -0.0008(5) 0.0061(4) 0.0018(5)
    C6 0.0320(6) 0.0379(6) 0.0277(6) -0.0019(5) -0.0008(5) -0.0007(5)
    N2 0.0284(5) 0.0426(6) 0.0275(5) 0.0028(4) -0.0008(4) 0.0013(4)
    C7 0.0281(6) 0.0455(7) 0.0340(6) 0.0033(5) -0.0010(5) 0.0020(5)
    C8 0.0372(7) 0.0482(7) 0.0340(6) 0.0029(5) 0.0067(5) 0.0000(5)
    C9 0.0511(8) 0.0551(8) 0.0475(8) 0.0133(7) 0.0104(6) -0.0011(6)
    C10 0.0484(8) 0.0493(8) 0.0498(8) -0.0065(6) 0.0057(6) -0.0062(6)
    C11 0.0301(6) 0.0429(7) 0.0273(6) 0.0001(5) 0.0002(5) 0.0012(5)
    C12 0.0304(6) 0.0401(7) 0.0440(7) -0.0004(5) 0.0035(5) 0.0019(5)
    C13 0.0676(10) 0.0462(8) 0.0541(9) -0.0115(7) -0.0138(7) 0.0009(7)
    C14 0.0543(8) 0.0517(8) 0.0430(7) -0.0097(7) 0.0122(6) 0.0033(6)
    C15 0.0274(6) 0.0416(7) 0.0367(6) 0.0023(5) 0.0038(5) -0.0011(5)
    N3 0.0262(5) 0.0459(6) 0.0329(5) -0.0011(4) 0.0019(4) -0.0031(4)
    C16 0.0293(6) 0.0433(7) 0.0384(6) -0.0012(5) -0.0020(5) -0.0018(5)
    C17 0.0454(7) 0.0428(7) 0.0346(6) 0.0012(6) 0.0076(5) 0.0022(5)
    C18 0.0537(8) 0.0545(8) 0.0510(8) 0.0108(7) 0.0092(7) 0.0135(6)
    C19 0.0655(9) 0.0442(7) 0.0423(7) -0.0099(7) 0.0081(7) -0.0019(6)
    C20 0.0281(6) 0.0470(7) 0.0318(6) 0.0005(5) 0.0022(5) 0.0002(5)
    C21 0.0345(6) 0.0388(6) 0.0314(6) -0.0003(5) -0.0027(5) -0.0028(5)
    C22 0.0443(7) 0.0485(7) 0.0323(6) 0.0010(6) 0.0040(5) 0.0024(5)
    C23 0.0421(7) 0.0436(7) 0.0568(8) 0.0036(6) 0.0010(6) 0.0029(6)
    N1 0.0294(5) 0.0378(5) 0.0268(5) -0.0005(4) 0.0036(4) 0.0000(4)
    O1 0.0461(5) 0.0595(6) 0.0272(4) 0.0104(4) 0.0001(4) 0.0047(4)
    O2 0.0304(5) 0.0735(7) 0.0459(5) -0.0086(4) 0.0117(4) -0.0119(5)
_geom_special_details
;
All e.s.d.'s (except the e.s.d. in the dihedral angle between two l.s. planes)
are estimated using the full covariance matrix. The cell e.s.d.'s are taken
into account individually in the estimation of e.s.d.'s in distances, angles
and torsion angles; correlations between e.s.d.'s in cell parameters are only
used when they are defined by crystal symmetry. An approximate (isotropic)
treatment of cell e.s.d.'s is used for estimating e.s.d.'s involving l.s.
planes.
;
loop_
    _geom_bond_atom_site_label_1
    _geom_bond_atom_site_label_2
    _geom_bond_site_symmetry_2
    _geom_bond_distance
    _geom_bond_publ_flag
    C1 N1 . 1.3419(15) n
    C1 C2 . 1.3862(17) n
    C1 C6 . 1.5084(16) n
    C2 C3 . 1.3825(18) n
    C2 H2 . 0.9300 n
    C3 C4 . 1.3856(18) n
    C3 H3 . 0.9300 n
    C4 C5 . 1.3868(18) n
    C4 H4 . 0.9300 n
    C5 N1 . 1.3412(15) n
    C5 C15 . 1.5125(17) n
    C6 O1 . 1.2332(14) n
    C6 N2 . 1.3450(16) n
    N2 C7 . 1.4655(15) n
    N2 C11 . 1.4726(15) n
    C7 C8 . 1.5225(18) n
    C7 H7A . 0.9700 n
    C7 H7B . 0.9700 n
    C8 C10 . 1.5214(19) n
    C8 C9 . 1.5261(19) n
    C8 H8 . 0.9800 n
    C9 H9A . 0.9600 n
    C9 H9B . 0.9600 n
    C9 H9C . 0.9600 n
    C10 H10A . 0.9600 n
    C10 H10B . 0.9600 n
    C10 H10C . 0.9600 n
    C11 C12 . 1.5262(17) n
    C11 H11A . 0.9700 n
    C11 H11B . 0.9700 n
    C12 C13 . 1.510(2) n
    C12 C14 . 1.5226(19) n
    C12 H12 . 0.9800 n
    C13 H13A . 0.9600 n
    C13 H13B . 0.9600 n
    C13 H13C . 0.9600 n
    C14 H14A . 0.9600 n
    C14 H14B . 0.9600 n
    C14 H14C . 0.9600 n
    C15 O2 . 1.2295(15) n
    C15 N3 . 1.3469(16) n
    N3 C20 . 1.4660(15) n
    N3 C16 . 1.4660(16) n
    C16 C17 . 1.5242(18) n
    C16 H16A . 0.9700 n
    C16 H16B . 0.9700 n
    C17 C18 . 1.5165(19) n
    C17 C19 . 1.521(2) n
    C17 H17 . 0.9800 n
    C18 H18A . 0.9600 n
    C18 H18B . 0.9600 n
    C18 H18C . 0.9600 n
    C19 H19A . 0.9600 n
    C19 H19B . 0.9600 n
    C19 H19C . 0.9600 n
    C20 C21 . 1.5276(17) n
    C20 H20A . 0.9700 n
    C20 H20B . 0.9700 n
    C21 C23 . 1.5172(18) n
    C21 C22 . 1.5225(18) n
    C21 H21 . 0.9800 n
    C22 H22A . 0.9600 n
    C22 H22B . 0.9600 n
    C22 H22C . 0.9600 n
    C23 H23A . 0.9600 n
    C23 H23B . 0.9600 n
    C23 H23C . 0.9600 n
loop_
    _geom_angle_atom_site_label_1
    _geom_angle_atom_site_label_2
    _geom_angle_atom_site_label_3
    _geom_angle_site_symmetry_1
    _geom_angle_site_symmetry_3
    _geom_angle
    _geom_angle_publ_flag
    N1 C1 C2 . . 123.28(11) n
    N1 C1 C6 . . 116.65(10) n
    C2 C1 C6 . . 119.93(10) n
    C3 C2 C1 . . 118.68(11) n
    C3 C2 H2 . . 120.7 n
    C1 C2 H2 . . 120.7 n
    C2 C3 C4 . . 118.85(12) n
    C2 C3 H3 . . 120.6 n
    C4 C3 H3 . . 120.6 n
    C3 C4 C5 . . 118.58(11) n
    C3 C4 H4 . . 120.7 n
    C5 C4 H4 . . 120.7 n
    N1 C5 C4 . . 123.31(11) n
    N1 C5 C15 . . 116.39(10) n
    C4 C5 C15 . . 119.92(10) n
    O1 C6 N2 . . 124.00(11) n
    O1 C6 C1 . . 117.54(10) n
    N2 C6 C1 . . 118.44(10) n
    C6 N2 C7 . . 118.72(10) n
    C6 N2 C11 . . 124.00(10) n
    C7 N2 C11 . . 116.93(9) n
    N2 C7 C8 . . 113.93(10) n
    N2 C7 H7A . . 108.8 n
    C8 C7 H7A . . 108.8 n
    N2 C7 H7B . . 108.8 n
    C8 C7 H7B . . 108.8 n
    H7A C7 H7B . . 107.7 n
    C10 C8 C7 . . 112.56(10) n
    C10 C8 C9 . . 111.31(12) n
    C7 C8 C9 . . 107.08(11) n
    C10 C8 H8 . . 108.6 n
    C7 C8 H8 . . 108.6 n
    C9 C8 H8 . . 108.6 n
    C8 C9 H9A . . 109.5 n
    C8 C9 H9B . . 109.5 n
    H9A C9 H9B . . 109.5 n
    C8 C9 H9C . . 109.5 n
    H9A C9 H9C . . 109.5 n
    H9B C9 H9C . . 109.5 n
    C8 C10 H10A . . 109.5 n
    C8 C10 H10B . . 109.5 n
    H10A C10 H10B . . 109.5 n
    C8 C10 H10C . . 109.5 n
    H10A C10 H10C . . 109.5 n
    H10B C10 H10C . . 109.5 n
    N2 C11 C12 . . 113.34(9) n
    N2 C11 H11A . . 108.9 n
    C12 C11 H11A . . 108.9 n
    N2 C11 H11B . . 108.9 n
    C12 C11 H11B . . 108.9 n
    H11A C11 H11B . . 107.7 n
    C13 C12 C14 . . 111.00(12) n
    C13 C12 C11 . . 112.09(11) n
    C14 C12 C11 . . 108.62(10) n
    C13 C12 H12 . . 108.3 n
    C14 C12 H12 . . 108.3 n
    C11 C12 H12 . . 108.3 n
    C12 C13 H13A . . 109.5 n
    C12 C13 H13B . . 109.5 n
    H13A C13 H13B . . 109.5 n
    C12 C13 H13C . . 109.5 n
    H13A C13 H13C . . 109.5 n
    H13B C13 H13C . . 109.5 n
    C12 C14 H14A . . 109.5 n
    C12 C14 H14B . . 109.5 n
    H14A C14 H14B . . 109.5 n
    C12 C14 H14C . . 109.5 n
    H14A C14 H14C . . 109.5 n
    H14B C14 H14C . . 109.5 n
    O2 C15 N3 . . 123.68(11) n
    O2 C15 C5 . . 116.89(11) n
    N3 C15 C5 . . 119.40(10) n
    C15 N3 C20 . . 124.05(10) n
    C15 N3 C16 . . 118.27(10) n
    C20 N3 C16 . . 117.60(10) n
    N3 C16 C17 . . 113.20(10) n
    N3 C16 H16A . . 108.9 n
    C17 C16 H16A . . 108.9 n
    N3 C16 H16B . . 108.9 n
    C17 C16 H16B . . 108.9 n
    H16A C16 H16B . . 107.8 n
    C18 C17 C19 . . 111.77(12) n
    C18 C17 C16 . . 112.09(11) n
    C19 C17 C16 . . 108.24(11) n
    C18 C17 H17 . . 108.2 n
    C19 C17 H17 . . 108.2 n
    C16 C17 H17 . . 108.2 n
    C17 C18 H18A . . 109.5 n
    C17 C18 H18B . . 109.5 n
    H18A C18 H18B . . 109.5 n
    C17 C18 H18C . . 109.5 n
    H18A C18 H18C . . 109.5 n
    H18B C18 H18C . . 109.5 n
    C17 C19 H19A . . 109.5 n
    C17 C19 H19B . . 109.5 n
    H19A C19 H19B . . 109.5 n
    C17 C19 H19C . . 109.5 n
    H19A C19 H19C . . 109.5 n
    H19B C19 H19C . . 109.5 n
    N3 C20 C21 . . 113.98(10) n
    N3 C20 H20A . . 108.8 n
    C21 C20 H20A . . 108.8 n
    N3 C20 H20B . . 108.8 n
    C21 C20 H20B . . 108.8 n
    H20A C20 H20B . . 107.7 n
    C23 C21 C22 . . 111.16(11) n
    C23 C21 C20 . . 111.30(11) n
    C22 C21 C20 . . 107.93(10) n
    C23 C21 H21 . . 108.8 n
    C22 C21 H21 . . 108.8 n
    C20 C21 H21 . . 108.8 n
    C21 C22 H22A . . 109.5 n
    C21 C22 H22B . . 109.5 n
    H22A C22 H22B . . 109.5 n
    C21 C22 H22C . . 109.5 n
    H22A C22 H22C . . 109.5 n
    H22B C22 H22C . . 109.5 n
    C21 C23 H23A . . 109.5 n
    C21 C23 H23B . . 109.5 n
    H23A C23 H23B . . 109.5 n
    C21 C23 H23C . . 109.5 n
    H23A C23 H23C . . 109.5 n
    H23B C23 H23C . . 109.5 n
    C5 N1 C1 . . 117.21(10) n
loop_
    _geom_hbond_atom_site_label_D
    _geom_hbond_atom_site_label_H
    _geom_hbond_atom_site_label_A
    _geom_hbond_site_symmetry_A
    _geom_hbond_distance_DH
    _geom_hbond_distance_HA
    _geom_hbond_distance_DA
    _geom_hbond_angle_DHA
    C7 H7A O2 1_455 0.97 2.57 3.5226(15) 166
    C11 H11A O1 4_566 0.97 2.55 3.4790(15) 160
data_global
_journal_date_recd_electronic     2011-09-26
_journal_date_accepted     2011-10-03
_journal_name_full     'Acta Crystallographica, Section E'
_journal_year     2011
_journal_volume     67
_journal_issue     11
_journal_page_first     o2896
_journal_page_last     o2897
_journal_paper_category     QO
_journal_coeditor_code     HB6423
_publ_contact_author_name     'Michaela Pojarov\'a'
_publ_contact_author_address
;
Institute of Physics, AS CR, v.v.i.
Na Slovance 2
182 21 Praha 8
Czech Republic
;
_publ_contact_author_email     'pojarova@fzu.cz'
_publ_contact_author_fax     '+420233343184'
_publ_contact_author_phone     '+420220318484'
_publ_section_title
;
<i>N</i>,<i>N</i>,<i>N</i>',<i>N</i>'-Tetraisobutylpyridine-2,6-dicarboxamide
;
loop_
    _publ_author_name
    _publ_author_footnote
    _publ_author_address
    'Pojarov\'a, Michaela' ?
;
Institute of Physics, AS CR, v.v.i.
Na Slovance 2
182 21 Praha 8
Czech Republic
;
    'Du\<sek, Michal' .
;
Institute of Physics, AS CR, v.v.i.
Na Slovance 2
182 21 Praha 8
Czech Republic
;
    'Makrl\'ik, Emanuel' .
;
Faculty of Environmental Sciences
Czech University of Life Sciences, Prague
Kam\'yck\'a 129
165 21 Prague 6
Czech Republic
;
    'Babain, Vasily A.' .
;
Khlopin Radium Institute,
Research and Production Association,
2nd Murinskiy Prospect b. 28,
194021 St Petersburg, Russian Federation
;
    'Va\<nura, Petr' .
;
Department of Analytical Chemistry,
Institute of Chemical Technology, Prague
Technick\'a 5
166 28 Prague 6
Czech Republic
;
_publ_section_synopsis     .
