# Supplementary material for: N,N,N′,N′-Tetra­isobutyl­pyridine-2,6-dicarboxamide
Source: Acta Crystallogr Sect E Struct Rep Online. 2011 Oct 8;67(Pt 11):o2896–7. doi: 10.1107/S1600536811040608 (PMC3247313; doi:10.1107/S1600536811040608)
Supplement: Supplementary file 2 [file e-67-o2896-Isup2.hkl]

# 
# h,k,l, Fc-squared, Fo-squared, sigma(Fo-squared) and status flag 
# 
data_I
_shelx_title ' MV21_005 in P2(1)/c' 
_shelx_refln_list_code          4 
_shelx_F_calc_maximum      192.94 
_exptl_crystal_F_000       856.00 
_reflns_d_resolution_high  0.8369 
 
loop_ 
 _symmetry_equiv_pos_as_xyz 
 'x, y, z' 
 '-x, y+1/2, -z+1/2' 
 '-x, -y, -z' 
 'x, -y-1/2, z-1/2' 
 
_cell_length_a    10.5247 
_cell_length_b    17.7765 
_cell_length_c    12.8773 
_cell_angle_alpha  90.000 
_cell_angle_beta   96.877 
_cell_angle_gamma  90.000 
 
_shelx_F_squared_multiplier     1.000 
 
loop_ 
 _refln_index_h 
 _refln_index_k 
 _refln_index_l 
 _refln_F_squared_calc 
 _refln_F_squared_meas 
 _refln_F_squared_sigma 
 _refln_observed_status 
   1   0   0        0.72        4.23      1.56 o 
   2   0   0      240.16      194.89      4.29 o 
   3   0   0     2059.58     2191.71     22.38 o 
   4   0   0       18.31       17.40      2.59 o 
   5   0   0        7.45       18.18      4.13 o 
   6   0   0       43.41       39.70      8.50 o 
   7   0   0     1596.14     1601.05     18.83 o 
   8   0   0     2035.58     2042.42     35.26 o 
   9   0   0      403.00      409.76     12.46 o 
  10   0   0     2002.07     2104.65     31.83 o 
  11   0   0       32.27       34.63      3.16 o 
  12   0   0        5.63        5.58      0.81 o 
   1   1   0      922.39      843.37      6.56 o 
   2   1   0    27590.91    27308.36     55.01 o 
   3   1   0      480.06      512.66      8.92 o 
   4   1   0     1054.53     1023.64      9.53 o 
   5   1   0     1981.70     1982.23     24.52 o 
   6   1   0      652.43      695.22     12.96 o 
   7   1   0      861.88      884.81      6.38 o 
   8   1   0      130.10      133.98      1.95 o 
   9   1   0       49.99       51.12      1.82 o 
  10   1   0       90.23      101.92      2.51 o 
  11   1   0      127.79      127.97      2.82 o 
  12   1   0        6.78        2.44      0.63 o 
   0   2   0    31329.28    32827.90   1762.20 o 
   1   2   0        2.23        1.48      0.38 o 
   2   2   0     7459.50     7247.29     27.92 o 
   3   2   0      363.82      405.74     10.55 o 
   4   2   0      502.67      488.32      8.52 o 
   5   2   0      112.03      107.03      4.19 o 
   6   2   0        1.19        0.96      0.62 o 
   7   2   0      595.60      588.78      5.35 o 
   8   2   0      130.40      138.99      2.18 o 
   9   2   0      712.64      729.96      7.17 o 
  10   2   0      308.76      308.52      4.49 o 
  11   2   0       12.07       11.53      0.99 o 
  12   2   0       26.19       20.47      1.23 o 
   1   3   0     1447.76     1352.75     20.81 o 
   2   3   0      226.00      227.04      5.79 o 
   3   3   0      910.28      950.08     10.45 o 
   4   3   0     1780.30     1936.01     33.05 o 
   5   3   0       91.35      108.30      4.37 o 
   6   3   0      315.27      279.45      3.85 o 
   7   3   0       10.98       11.37      0.73 o 
   8   3   0      478.95      454.74      5.60 o 
   9   3   0      129.37      129.67      2.45 o 
  10   3   0       80.12       69.49      1.91 o 
  11   3   0       49.35       50.47      1.51 o 
  12   3   0       10.65       12.78      1.08 o 
   0   4   0    25604.09    20623.61   2265.38 o 
   1   4   0       14.86       14.01      0.94 o 
   2   4   0     2318.81     2232.80     16.57 o 
   3   4   0      644.69      669.08      8.90 o 
   4   4   0     1733.10     1922.05     22.64 o 
   5   4   0       10.29       17.54      2.97 o 
   6   4   0       94.63       97.62      1.97 o 
   7   4   0      434.01      434.47      6.13 o 
   8   4   0      700.15      651.42     10.03 o 
   9   4   0       20.80       23.69      1.27 o 
  10   4   0        3.12        4.16      0.67 o 
  11   4   0       64.22       61.02      1.76 o 
  12   4   0        3.93        2.02      0.49 o 
   1   5   0     2797.20     2875.63     15.55 o 
   2   5   0        3.11        4.64      1.08 o 
   3   5   0      174.45      166.06      4.74 o 
   4   5   0       13.61       41.09      2.91 o 
   5   5   0        9.67        3.83      1.75 o 
   6   5   0       10.93       12.35      0.89 o 
   7   5   0        4.30        6.07      0.69 o 
   8   5   0       23.72       17.42      1.12 o 
   9   5   0      137.84      136.87      3.21 o 
  10   5   0        0.06       -0.61      0.61 o 
  11   5   0       37.27       33.55      1.31 o 
  12   5   0       71.01       83.79      4.99 o 
   0   6   0      770.11      759.09     13.02 o 
   1   6   0       28.84       33.17      1.71 o 
   2   6   0       14.57       14.85      1.35 o 
   3   6   0      352.32      359.45     20.20 o 
   4   6   0        9.74        3.89      2.01 o 
   5   6   0      136.24      125.92      2.16 o 
   6   6   0        5.52        5.30      0.61 o 
   7   6   0       13.98        9.46      1.02 o 
   8   6   0      240.76      206.75      5.89 o 
   9   6   0       73.36       67.92      2.25 o 
  10   6   0        4.19        1.94      0.71 o 
  11   6   0      117.80      110.89      3.56 o 
   1   7   0     4030.09     4092.26     18.48 o 
   2   7   0      999.10     1092.95     19.62 o 
   3   7   0        2.68        7.38      1.85 o 
   4   7   0      850.58      981.98     63.48 o 
   5   7   0        5.85        6.77      0.53 o 
   6   7   0       70.47       52.57      1.37 o 
   7   7   0       16.56       18.87      1.34 o 
   8   7   0      197.15      206.17      3.79 o 
   9   7   0      219.38      190.06      5.68 o 
  10   7   0        1.67        4.19      0.62 o 
  11   7   0        0.99        2.22      0.54 o 
   0   8   0     2256.84     2365.37     27.27 o 
   1   8   0        1.73        0.92      0.97 o 
   2   8   0      275.45      291.59      5.51 o 
   3   8   0        2.53        3.90      1.51 o 
   4   8   0        3.70        5.75      0.82 o 
   5   8   0      191.59      201.30      2.64 o 
   6   8   0      231.45      213.72      2.65 o 
   7   8   0        4.14        2.38      0.73 o 
   8   8   0       24.47       17.69      1.20 o 
   9   8   0       16.28       22.01      1.35 o 
  10   8   0       71.52       71.51      2.03 o 
  11   8   0       47.62       39.88      1.68 o 
   1   9   0        7.42        7.09      1.18 o 
   2   9   0      966.04      928.42     15.99 o 
   3   9   0      191.24      191.17      3.56 o 
   4   9   0      842.22      828.49      7.43 o 
   5   9   0       43.18       41.46      1.15 o 
   6   9   0       13.05       14.36      0.77 o 
   7   9   0       70.04       61.36      1.84 o 
   8   9   0      336.07      355.71      6.22 o 
   9   9   0      169.82      166.46      4.71 o 
  10   9   0        0.85       -0.35      0.52 o 
  11   9   0        0.36        0.80      0.72 o 
   0  10   0        0.02        3.32      2.27 o 
   1  10   0      143.50      139.54      2.65 o 
   2  10   0     1077.14     1055.45     12.79 o 
   3  10   0        0.78        1.17      1.12 o 
   4  10   0      125.47      115.80      1.68 o 
   5  10   0        8.90        4.09      0.51 o 
   6  10   0       90.38       83.36      1.57 o 
   7  10   0      152.44      131.28      2.65 o 
   8  10   0       79.47       49.07      1.72 o 
   9  10   0      177.41      196.90      6.87 o 
  10  10   0        4.39        2.09      0.58 o 
  11  10   0        0.49       -0.48      0.78 o 
   1  11   0      502.09      494.37      4.50 o 
   2  11   0        7.80        8.10      0.60 o 
   3  11   0     1080.18     1042.89     17.25 o 
   4  11   0     1066.83      992.47      9.46 o 
   5  11   0       74.18       70.93      1.65 o 
   6  11   0      458.05      427.31      4.59 o 
   7  11   0      136.18      150.96      3.02 o 
   8  11   0        5.61        2.96      0.76 o 
   9  11   0       23.87       26.27      1.40 o 
  10  11   0        5.46        3.63      0.66 o 
   0  12   0       30.99       20.18      1.19 o 
   1  12   0      144.51      141.08      2.15 o 
   2  12   0        5.78        5.45      0.66 o 
   3  12   0      253.26      251.65      3.30 o 
   4  12   0        1.15        1.95      0.62 o 
   5  12   0       35.06       35.18      1.58 o 
   6  12   0       57.29       55.07      1.59 o 
   7  12   0       62.67       68.02      2.36 o 
   8  12   0       10.05       11.50      0.91 o 
   9  12   0       12.56       13.42      0.99 o 
  10  12   0        5.25        4.65      0.50 o 
   1  13   0        1.04        0.90      0.58 o 
   2  13   0      175.47      159.14      2.55 o 
   3  13   0      308.76      312.49      6.50 o 
   4  13   0        7.67        3.84      0.67 o 
   5  13   0      237.46      247.23      3.45 o 
   6  13   0       11.52        9.03      0.86 o 
   7  13   0        1.94        2.28      0.87 o 
   8  13   0        0.01        0.56      0.57 o 
   9  13   0       14.46       16.08      1.09 o 
   0  14   0       31.95       38.43      2.10 o 
   1  14   0      170.20      160.69      3.17 o 
   2  14   0        1.05        2.42      0.64 o 
   3  14   0      717.73      695.67     11.80 o 
   4  14   0      388.83      381.90      8.87 o 
   5  14   0      176.56      169.06      4.24 o 
   6  14   0       65.86       67.75      2.08 o 
   7  14   0       12.28        8.96      0.99 o 
   8  14   0        0.02       -0.73      0.73 o 
   9  14   0       70.06       73.94      2.28 o 
   1  15   0       32.71       31.69      1.31 o 
   2  15   0       47.78       47.45      2.01 o 
   3  15   0       42.18       45.40      1.53 o 
   4  15   0      166.22      171.61      3.86 o 
   5  15   0       21.52       21.92      1.18 o 
   6  15   0       57.03       67.46      1.94 o 
   7  15   0       31.44       31.30      1.51 o 
   8  15   0       15.48       20.18      1.05 o 
   0  16   0      476.00      478.43     20.53 o 
   1  16   0      274.21      286.77      6.70 o 
   2  16   0        4.19        3.48      0.78 o 
   3  16   0       30.54       30.73      1.75 o 
   4  16   0      188.71      199.25      4.15 o 
   5  16   0      134.39      140.18      2.86 o 
   6  16   0       99.95      105.65      2.33 o 
   7  16   0        1.76        3.77      0.57 o 
   8  16   0       22.90       30.85      1.49 o 
   1  17   0      102.66       96.63      2.64 o 
   2  17   0       42.50       38.32      1.71 o 
   3  17   0       17.22       14.96      0.96 o 
   4  17   0       49.46       55.48      2.00 o 
   5  17   0       62.29       68.38      2.06 o 
   6  17   0       16.06       14.48      1.04 o 
   7  17   0        8.48        8.94      1.29 o 
   0  18   0      132.64      145.17      5.99 o 
   1  18   0       35.89       41.13      1.79 o 
   2  18   0       13.80       12.67      1.08 o 
   3  18   0       55.38       53.15      1.92 o 
   4  18   0        9.09        6.29      0.73 o 
   5  18   0       65.66       75.02      3.19 o 
   6  18   0       33.09       31.46      1.42 o 
   1  19   0      177.56      202.43      3.81 o 
   2  19   0       10.34       11.72      0.86 o 
   3  19   0        0.30        0.07      0.56 o 
   4  19   0       39.29       43.99      1.46 o 
   5  19   0        6.90        6.75      0.69 o 
   0  20   0      129.42      157.43      6.01 o 
   1  20   0        0.00       -0.52      0.52 o 
   2  20   0       11.51       12.82      0.75 o 
   3  20   0       11.38       12.90      0.83 o 
   4  20   0       13.97       15.92      1.13 o 
   1  21   0       35.25       35.18      1.55 o 
 -12   1   1       30.51       25.01      1.18 o 
 -11   1   1      107.43      100.82      2.01 o 
 -10   1   1       10.16       10.91      0.82 o 
  -9   1   1        0.99        0.44      0.59 o 
  -8   1   1       31.87       28.66      1.13 o 
  -7   1   1       91.39       89.97      1.77 o 
  -6   1   1      632.45      677.91      8.78 o 
  -5   1   1       72.27       75.62      7.42 o 
  -4   1   1     2445.05     2540.80     35.51 o 
  -3   1   1       31.68       33.17      2.33 o 
  -2   1   1        3.31        2.35      0.76 o 
  -1   1   1     1278.03     1432.90     22.77 o 
   0   1   1      767.27      776.42      3.92 o 
   1   1   1      272.83      271.67      4.60 o 
   2   1   1     4313.89     4152.48     23.27 o 
   3   1   1        0.38        2.89      0.90 o 
   4   1   1      421.31      425.03      8.08 o 
   5   1   1      375.07      380.62     10.78 o 
   6   1   1        3.54        4.29      0.77 o 
   7   1   1      160.17      130.11      2.07 o 
   8   1   1       28.79       23.44      1.13 o 
   9   1   1      863.26      903.04     12.69 o 
  10   1   1       22.23       26.99      1.42 o 
  11   1   1        1.04        0.73      0.63 o 
  12   1   1        2.06        2.79      0.57 o 
 -12   2   1       23.67       23.21      1.30 o 
 -11   2   1        5.90        5.75      0.66 o 
 -10   2   1      413.65      400.13      7.16 o 
  -9   2   1       87.74       79.53      1.96 o 
  -8   2   1      158.54      142.80      2.41 o 
  -7   2   1       24.70       24.17      1.04 o 
  -6   2   1      244.79      278.22      3.29 o 
  -5   2   1       65.36       37.08      3.52 o 
  -4   2   1       63.38       55.92      7.27 o 
  -3   2   1     1388.73     1306.57     14.09 o 
  -2   2   1     4068.02     4191.60     20.61 o 
  -1   2   1      235.96      200.38      2.41 o 
   0   2   1     9357.28     9502.99     26.36 o 
   1   2   1     1221.89     1073.82      9.20 o 
   2   2   1     2540.76     2425.79     17.79 o 
   3   2   1     1825.90     1819.77     17.86 o 
   4   2   1      188.71      132.45      7.20 o 
   5   2   1     1135.55     1125.00     26.82 o 
   6   2   1      281.59      274.42      5.64 o 
   7   2   1       12.02        9.24      0.68 o 
   8   2   1       95.16       98.18      1.98 o 
   9   2   1       65.90       63.81      1.68 o 
  10   2   1      213.40      221.61      3.65 o 
  11   2   1       24.22       22.52      1.23 o 
  12   2   1      149.16      151.91      3.01 o 
 -12   3   1        5.24        2.60      1.01 o 
 -11   3   1      353.28      364.38      4.32 o 
 -10   3   1       40.21       35.90      1.42 o 
  -9   3   1      492.93      516.94      6.92 o 
  -8   3   1      279.85      273.17      3.60 o 
  -7   3   1        8.50        6.57      0.61 o 
  -6   3   1      188.08      156.21      2.39 o 
  -5   3   1      233.22      318.10      9.48 o 
  -4   3   1      746.15      818.89     17.45 o 
  -3   3   1      697.70      685.85     17.96 o 
  -2   3   1     7525.92     8048.93    122.87 o 
  -1   3   1     3825.35     3774.79     65.41 o 
   0   3   1      121.11      144.99      3.37 o 
   1   3   1     2688.47     2522.40     17.23 o 
   2   3   1    12569.75    12429.74    115.53 o 
   3   3   1      420.88      413.83      6.40 o 
   4   3   1      106.90      120.38      4.72 o 
   5   3   1       13.40       14.04      2.00 o 
   6   3   1      280.21      267.19      3.77 o 
   7   3   1        1.26        3.05      0.57 o 
   8   3   1      304.23      284.23      3.71 o 
   9   3   1      542.29      527.98      9.39 o 
  10   3   1       38.41       43.18      1.64 o 
  11   3   1        2.88        2.64      0.72 o 
  12   3   1        4.29        5.14      0.72 o 
 -12   4   1       10.28        8.49      0.75 o 
 -11   4   1       12.67        9.76      0.82 o 
 -10   4   1      445.33      434.95      8.46 o 
  -9   4   1      461.37      474.01      7.14 o 
  -8   4   1       84.53       86.21      2.02 o 
  -7   4   1        5.38        5.97      0.65 o 
  -6   4   1      306.86      353.53      3.90 o 
  -5   4   1      496.63      491.05     11.86 o 
  -4   4   1     3856.91     4293.30     31.13 o 
  -3   4   1      326.92      333.55      7.74 o 
  -2   4   1    10607.62    10955.36     98.92 o 
  -1   4   1     1259.25     1222.38     18.10 o 
   0   4   1     3403.95     3554.72     13.83 o 
   1   4   1     3810.06     3798.28     29.07 o 
   2   4   1     1553.16     1518.41     12.46 o 
   3   4   1      212.49      218.79      5.63 o 
   4   4   1     3255.26     3525.84    143.16 o 
   5   4   1      838.92      910.31     18.53 o 
   6   4   1      344.99      368.61      6.23 o 
   7   4   1        5.75        6.73      0.64 o 
   8   4   1        2.33        2.86      0.67 o 
   9   4   1      686.74      682.84     13.58 o 
  10   4   1       54.57       50.85      1.85 o 
  11   4   1       39.24       37.55      1.94 o 
  12   4   1      177.77      202.35      5.83 o 
 -12   5   1       61.88       64.61      2.30 o 
 -11   5   1        2.06        0.73      0.53 o 
 -10   5   1       55.01       61.11      1.77 o 
  -9   5   1      144.96      166.49      3.19 o 
  -8   5   1       44.84       54.35      1.75 o 
  -7   5   1      212.76      199.96      3.30 o 
  -6   5   1     1322.42     1386.20     16.17 o 
  -5   5   1      387.46      442.01     11.54 o 
  -4   5   1     6196.21     6838.73    300.56 o 
  -3   5   1     2716.28     2888.27     73.48 o 
  -2   5   1      153.29      159.01      3.07 o 
  -1   5   1     6894.63     6737.10     28.39 o 
   0   5   1     1930.24     1880.97     26.64 o 
   1   5   1      204.46      225.66      3.30 o 
   2   5   1     1103.24     1119.47     11.42 o 
   3   5   1      160.88      150.41      4.87 o 
   4   5   1     9442.92    10451.82    131.46 o 
   5   5   1     1367.75     1478.34     22.77 o 
   6   5   1      588.88      620.46      5.96 o 
   7   5   1       17.73       27.48      1.14 o 
   8   5   1      464.86      452.07      7.31 o 
   9   5   1        0.00       -0.38      0.78 o 
  10   5   1        4.06        4.94      0.70 o 
  11   5   1       68.93       86.46      2.41 o 
  12   5   1        0.02        1.63      0.61 o 
 -12   6   1        1.06       -0.04      0.60 o 
 -11   6   1       33.86       30.63      1.37 o 
 -10   6   1        7.90        9.58      0.75 o 
  -9   6   1       35.18       38.78      1.51 o 
  -8   6   1      430.88      423.87      6.61 o 
  -7   6   1      924.71      874.67     12.81 o 
  -6   6   1      210.25      213.55      2.96 o 
  -5   6   1        1.19        1.59      0.54 o 
  -4   6   1     2152.64     2347.21    169.56 o 
  -3   6   1     4314.21     4678.42    118.18 o 
  -2   6   1     1664.06     1838.26     14.29 o 
  -1   6   1      100.24       82.47      2.13 o 
   0   6   1    12045.96    12445.46     82.57 o 
   1   6   1      487.46      491.03      6.58 o 
   2   6   1      254.21      259.03      5.98 o 
   3   6   1      680.98      731.52     17.56 o 
   4   6   1     2508.64     2662.90     57.29 o 
   5   6   1       82.71       60.00      1.80 o 
   6   6   1      235.03      253.98      5.42 o 
   7   6   1       44.48       40.21      1.57 o 
   8   6   1      175.63      165.68      4.58 o 
   9   6   1       75.53       77.45      4.01 o 
  10   6   1      353.31      358.73      5.14 o 
  11   6   1       90.57      110.79      3.13 o 
 -11   7   1       28.42       25.08      1.24 o 
 -10   7   1        0.23        1.41      0.47 o 
  -9   7   1      108.06       88.48      2.22 o 
  -8   7   1       40.68       40.83      1.62 o 
  -7   7   1      337.34      296.23      4.15 o 
  -6   7   1      632.37      612.39      6.02 o 
  -5   7   1     1770.96     1731.10     21.79 o 
  -4   7   1       88.22      102.87      5.98 o 
  -3   7   1       36.58       32.59      2.13 o 
  -2   7   1     1831.05     1872.71     20.32 o 
  -1   7   1     2760.62     2901.05     77.89 o 
   0   7   1      389.49      408.31     17.69 o 
   1   7   1     3197.12     3177.37     16.15 o 
   2   7   1     1204.15     1245.18     22.48 o 
   3   7   1      301.78      332.55      9.66 o 
   4   7   1     1781.09     1863.58     27.51 o 
   5   7   1       19.21       19.02      0.95 o 
   6   7   1       21.49       12.73      0.86 o 
   7   7   1      331.77      301.14      4.95 o 
   8   7   1      269.12      269.40      7.38 o 
   9   7   1       10.31       10.88      1.27 o 
  10   7   1        3.40        1.73      0.55 o 
  11   7   1       13.87       13.56      0.95 o 
 -11   8   1        0.93        0.61      0.55 o 
 -10   8   1       89.68       74.76      1.95 o 
  -9   8   1        4.38        2.94      0.70 o 
  -8   8   1       65.57       61.34      1.94 o 
  -7   8   1       84.43       72.40      1.93 o 
  -6   8   1      418.30      424.93      3.82 o 
  -5   8   1     1080.04     1071.50     13.85 o 
  -4   8   1      327.18      336.97      4.26 o 
  -3   8   1      777.66      812.14      9.67 o 
  -2   8   1      433.17      444.85      8.41 o 
  -1   8   1       19.15       15.77      1.50 o 
   0   8   1       14.66       13.26      1.71 o 
   1   8   1      149.55      126.99      3.38 o 
   2   8   1      209.96      201.49      7.40 o 
   3   8   1     1152.85     1148.42     17.35 o 
   4   8   1      152.38      147.73      2.84 o 
   5   8   1      812.38      770.33      8.95 o 
   6   8   1      169.94      174.21      3.21 o 
   7   8   1       42.18       44.76      2.08 o 
   8   8   1       56.40       46.30      2.08 o 
   9   8   1       41.85       28.29      2.47 o 
  10   8   1        9.44        6.10      0.73 o 
  11   8   1        0.71        0.26      0.51 o 
 -11   9   1       10.49        9.96      0.79 o 
 -10   9   1        7.85        6.56      0.68 o 
  -9   9   1        0.11        0.41      0.71 o 
  -8   9   1        0.61        1.67      0.68 o 
  -7   9   1        0.47       -0.13      0.56 o 
  -6   9   1      152.01      142.24      2.05 o 
  -5   9   1        0.38        0.40      0.53 o 
  -4   9   1      113.71      117.11      1.56 o 
  -3   9   1      759.95      768.45      9.91 o 
  -2   9   1      101.31       82.72      5.49 o 
  -1   9   1      136.50      135.66      4.97 o 
   0   9   1       88.99      108.15      4.57 o 
   1   9   1      296.47      293.34      7.59 o 
   2   9   1     1360.64     1351.11     27.18 o 
   3   9   1      442.09      439.89      6.16 o 
   4   9   1      392.37      369.34      6.53 o 
   5   9   1     1052.06     1002.50     15.01 o 
   6   9   1       53.30       53.11      1.53 o 
   7   9   1        0.53        0.38      0.57 o 
   8   9   1       14.11       17.67      1.17 o 
   9   9   1      170.30      169.86      3.36 o 
  10   9   1       43.86       39.79      1.49 o 
  11   9   1        1.50        1.55      0.52 o 
 -11  10   1        5.76        7.33      0.92 o 
 -10  10   1        1.69        1.04      0.53 o 
  -9  10   1        2.11        3.15      0.70 o 
  -8  10   1       27.59       17.43      1.07 o 
  -7  10   1      318.29      316.02      4.38 o 
  -6  10   1        7.27        7.07      0.62 o 
  -5  10   1       66.17       64.18      1.44 o 
  -4  10   1        1.86        2.21      0.46 o 
  -3  10   1      204.58      180.28      2.23 o 
  -2  10   1      210.38      188.20      2.05 o 
  -1  10   1      258.98      261.92      5.20 o 
   0  10   1     1955.77     1855.58     17.12 o 
   1  10   1       24.05       22.23      1.19 o 
   2  10   1      360.37      334.12      3.91 o 
   3  10   1      682.71      619.22      4.44 o 
   4  10   1       15.52       15.29      0.80 o 
   5  10   1       45.31       42.92      1.73 o 
   6  10   1       36.62       23.56      1.02 o 
   7  10   1       11.59       12.11      0.88 o 
   8  10   1      267.37      253.13      5.52 o 
   9  10   1       60.55       56.02      2.06 o 
  10  10   1       49.04       43.44      1.99 o 
 -10  11   1        1.72        2.14      0.45 o 
  -9  11   1        8.58        6.33      0.74 o 
  -8  11   1        0.44        0.29      0.53 o 
  -7  11   1       47.25       42.43      1.33 o 
  -6  11   1      473.24      445.88      4.32 o 
  -5  11   1       98.14       90.65      1.81 o 
  -4  11   1      236.21      218.89      2.60 o 
  -3  11   1      119.92      102.71      1.71 o 
  -2  11   1       74.95       76.03      1.64 o 
  -1  11   1      145.52      131.29      2.03 o 
   0  11   1       47.66       35.38      1.40 o 
   1  11   1      108.13       84.81      1.73 o 
   2  11   1        1.78        3.12      0.57 o 
   3  11   1        9.20       10.36      0.71 o 
   4  11   1      623.56      575.03      6.83 o 
   5  11   1      404.00      394.85      4.62 o 
   6  11   1       56.97       47.27      1.44 o 
   7  11   1        1.04        1.81      0.62 o 
   8  11   1       73.56       87.56      3.20 o 
   9  11   1      243.33      250.78      8.43 o 
  10  11   1       30.43       29.28      1.96 o 
 -10  12   1        1.44        1.61      0.59 o 
  -9  12   1       89.06      105.98      3.12 o 
  -8  12   1       19.03       15.27      1.10 o 
  -7  12   1       56.26       56.06      1.53 o 
  -6  12   1        4.13        3.51      0.56 o 
  -5  12   1      292.02      281.42      3.24 o 
  -4  12   1       11.40       10.37      0.73 o 
  -3  12   1      124.94      109.68      2.26 o 
  -2  12   1      267.73      250.37      3.29 o 
  -1  12   1       47.55       30.44      1.22 o 
   0  12   1      153.10      158.24      2.86 o 
   1  12   1      130.24      108.86      2.09 o 
   2  12   1      321.88      311.96      3.29 o 
   3  12   1       55.46       52.01      1.46 o 
   4  12   1       35.28       27.95      1.44 o 
   5  12   1       59.54       55.57      1.59 o 
   6  12   1       57.92       49.79      1.52 o 
   7  12   1        3.77        3.31      0.75 o 
   8  12   1       11.72       14.89      1.08 o 
   9  12   1      140.77      151.13      4.58 o 
  10  12   1        1.91        2.84      1.10 o 
  -9  13   1        9.54        8.95      1.25 o 
  -8  13   1       31.28       32.37      1.35 o 
  -7  13   1       66.20       56.47      1.77 o 
  -6  13   1       22.27       18.54      0.92 o 
  -5  13   1      474.70      446.34      6.11 o 
  -4  13   1       18.26       16.91      0.95 o 
  -3  13   1       17.99       17.67      1.18 o 
  -2  13   1       78.74       75.02      1.96 o 
  -1  13   1       71.94       74.56      1.93 o 
   0  13   1        0.87        0.14      0.55 o 
   1  13   1       86.26       70.17      2.08 o 
   2  13   1      219.42      230.17      3.56 o 
   3  13   1       18.61       19.38      1.03 o 
   4  13   1       96.68      104.37      2.29 o 
   5  13   1      159.50      163.40      3.01 o 
   6  13   1       19.28        9.31      0.77 o 
   7  13   1       48.78       48.06      1.76 o 
   8  13   1       14.10       18.40      1.11 o 
   9  13   1        7.06        7.22      0.68 o 
  -9  14   1       19.66       17.23      1.48 o 
  -8  14   1        4.29        3.65      1.38 o 
  -7  14   1        0.01       -0.01      0.70 o 
  -6  14   1       17.80       16.34      0.95 o 
  -5  14   1      314.52      337.42      4.97 o 
  -4  14   1        7.54        6.13      0.82 o 
  -3  14   1        0.45        0.38      0.66 o 
  -2  14   1       22.64       20.28      1.18 o 
  -1  14   1        9.79        8.11      1.17 o 
   0  14   1      152.21      155.09      3.27 o 
   1  14   1      279.67      293.89      5.02 o 
   2  14   1      104.33       98.78      2.34 o 
   3  14   1      622.09      613.49     12.91 o 
   4  14   1      229.74      237.97      3.64 o 
   5  14   1       80.91       75.99      2.67 o 
   6  14   1      153.37      132.87      2.69 o 
   7  14   1        7.07        4.88      0.78 o 
   8  14   1        0.02       -0.13      0.51 o 
   9  14   1        4.21        3.17      0.49 o 
  -8  15   1       35.36       38.56      2.13 o 
  -7  15   1        2.72        3.84      0.95 o 
  -6  15   1       83.06       85.43      2.23 o 
  -5  15   1        7.09       10.97      0.85 o 
  -4  15   1      398.66      424.63      8.37 o 
  -3  15   1      195.61      208.90      3.53 o 
  -2  15   1      115.91      120.47      3.01 o 
  -1  15   1        0.11        0.44      0.80 o 
   0  15   1        3.17        3.30      0.92 o 
   1  15   1      255.33      256.06      4.53 o 
   2  15   1      170.34      180.80      3.69 o 
   3  15   1       29.95       32.12      1.50 o 
   4  15   1      322.59      337.21      7.39 o 
   5  15   1      119.96      119.43      2.38 o 
   6  15   1      352.51      374.03      7.48 o 
   7  15   1       16.62       15.91      1.05 o 
   8  15   1       14.17       20.46      0.93 o 
  -8  16   1        0.07        1.60      0.73 o 
  -7  16   1       52.04       41.14      1.64 o 
  -6  16   1      211.06      228.39      3.36 o 
  -5  16   1        0.91        0.18      0.61 o 
  -4  16   1       86.52      100.65      2.30 o 
  -3  16   1        2.00        1.06      0.63 o 
  -2  16   1       36.26       37.96      1.77 o 
  -1  16   1       50.83       49.28      2.73 o 
   0  16   1      159.82      156.26      4.21 o 
   1  16   1      111.72      130.34      3.60 o 
   2  16   1        0.34       -0.38      0.73 o 
   3  16   1        4.19        3.92      0.88 o 
   4  16   1      166.42      190.00      3.58 o 
   5  16   1      163.90      177.91      4.92 o 
   6  16   1       69.30       76.93      3.44 o 
   7  16   1        0.21       -0.15      0.45 o 
   8  16   1        6.04        9.94      1.58 o 
  -7  17   1       73.36      109.49      9.25 o 
  -6  17   1       40.77       41.37      1.44 o 
  -5  17   1       26.97       27.27      1.20 o 
  -4  17   1       15.00       15.89      1.10 o 
  -3  17   1       24.63       23.81      1.18 o 
  -2  17   1        8.50        6.60      0.87 o 
  -1  17   1      140.87      146.81      4.11 o 
   0  17   1        1.16        0.24      0.65 o 
   1  17   1      432.34      465.60      8.63 o 
   2  17   1        1.43        0.76      0.67 o 
   3  17   1        3.77        3.34      0.72 o 
   4  17   1       12.46       11.15      1.19 o 
   5  17   1      119.23      129.23      4.13 o 
   6  17   1       12.00       10.39      0.88 o 
   7  17   1        6.60        5.42      1.25 o 
  -6  18   1       11.56        9.71      0.86 o 
  -5  18   1       54.19       63.24      1.60 o 
  -4  18   1       11.00       14.50      0.88 o 
  -3  18   1        9.51        9.99      0.75 o 
  -2  18   1        4.26        3.24      0.96 o 
  -1  18   1        7.12        6.76      0.74 o 
   0  18   1        5.24        4.13      0.66 o 
   1  18   1       14.85       14.23      1.20 o 
   2  18   1       35.32       33.79      1.53 o 
   3  18   1        2.08        0.41      0.65 o 
   4  18   1       86.76      101.43      2.49 o 
   5  18   1        0.37       -0.11      0.56 o 
   6  18   1       52.50       54.49      2.21 o 
  -5  19   1        2.15        2.48      0.48 o 
  -4  19   1        1.31       -0.48      0.48 o 
  -3  19   1        8.10        9.44      0.79 o 
  -2  19   1       13.19       11.10      0.65 o 
  -1  19   1        1.40        0.55      0.54 o 
   0  19   1       17.28       22.00      1.31 o 
   1  19   1       88.99       88.56      2.14 o 
   2  19   1        0.69       -0.03      0.57 o 
   3  19   1        8.41       10.04      0.88 o 
   4  19   1       21.31       24.33      1.11 o 
   5  19   1       14.27       15.72      1.10 o 
  -4  20   1       15.96       11.78      0.94 o 
  -3  20   1       10.86        9.82      0.76 o 
  -2  20   1       66.91       79.12      2.20 o 
  -1  20   1       42.69       52.38      1.49 o 
   0  20   1       11.55        8.77      0.81 o 
   1  20   1        1.22        0.68      0.45 o 
   2  20   1       36.45       47.89      1.49 o 
   3  20   1       17.16       13.65      0.78 o 
   4  20   1        4.54        3.44      0.74 o 
  -1  21   1       34.72       30.86      2.07 o 
   0  21   1        7.51       11.12      0.95 o 
   1  21   1        0.36       -0.17      0.66 o 
 -12   0   2       59.58       46.73      3.34 o 
 -11   0   2      221.60      211.31      5.09 o 
 -10   0   2      161.03      166.72      3.61 o 
  -9   0   2      217.84      218.48      4.09 o 
  -8   0   2        0.02       -0.28      0.69 o 
  -7   0   2      783.10      811.47      6.70 o 
  -6   0   2     1017.16     1014.49     14.28 o 
  -5   0   2     1081.50     1253.66     24.45 o 
  -4   0   2      727.79      725.14     15.83 o 
  -3   0   2       49.14       30.78      2.11 o 
  -2   0   2    16677.93    17316.51     47.77 o 
  -1   0   2      140.97       93.34      2.56 o 
   0   0   2     1727.43     1647.47     14.04 o 
   1   0   2     1506.14     1353.59    107.04 o 
   2   0   2      980.74     1015.67     19.38 o 
   3   0   2      747.79      855.32     45.98 o 
   4   0   2        0.30        0.91      1.32 o 
   5   0   2      442.45      409.83     10.22 o 
   6   0   2       28.12       16.57      1.18 o 
   7   0   2       44.82       36.03      1.54 o 
   8   0   2      458.24      473.55      6.49 o 
   9   0   2      929.04      999.26     15.77 o 
  10   0   2      528.49      585.77      9.19 o 
  11   0   2       17.97       20.01      1.71 o 
  12   0   2       12.90       11.93      1.58 o 
 -12   1   2        6.41        5.68      0.67 o 
 -11   1   2       11.40        9.71      0.76 o 
 -10   1   2      575.46      589.03      8.24 o 
  -9   1   2      776.28      783.12      8.28 o 
  -8   1   2       14.21       15.16      0.82 o 
  -7   1   2      892.60      853.62      5.75 o 
  -6   1   2      198.24      250.16      3.69 o 
  -5   1   2       57.20       81.91      4.57 o 
  -4   1   2       73.85       63.30      3.47 o 
  -3   1   2      124.16      111.95      3.36 o 
  -2   1   2     8578.27     8852.36     56.67 o 
  -1   1   2     1238.37     1205.94    127.78 o 
   0   1   2     2139.40     2162.77     22.06 o 
   1   1   2    28474.72    27113.63   1565.41 o 
   2   1   2       61.98       47.51      2.24 o 
   3   1   2     1049.13     1059.86     16.18 o 
   4   1   2      188.44      153.49      4.31 o 
   5   1   2      157.85      171.20      4.78 o 
   6   1   2       23.94       16.48      0.80 o 
   7   1   2      142.45      148.39      2.74 o 
   8   1   2     1512.08     1581.36     17.38 o 
   9   1   2       20.39       20.99      1.24 o 
  10   1   2       73.11       73.08      1.89 o 
  11   1   2       51.40       48.64      1.70 o 
  12   1   2        2.18        0.38      0.88 o 
 -12   2   2       10.08        7.51      0.72 o 
 -11   2   2      110.48      109.99      2.27 o 
 -10   2   2      374.84      397.97      6.25 o 
  -9   2   2       35.57       38.43      1.34 o 
  -8   2   2       29.65       33.74      1.07 o 
  -7   2   2      165.42      167.92      2.37 o 
  -6   2   2        1.54        3.83      0.58 o 
  -5   2   2      907.48     1012.39     15.57 o 
  -4   2   2      299.25      301.76      7.31 o 
  -3   2   2      480.25      542.09      8.87 o 
  -2   2   2       70.46       65.12      1.44 o 
  -1   2   2     3126.55     2776.84     30.36 o 
   0   2   2     2837.25     2793.41     11.27 o 
   1   2   2     7939.70     7985.72     24.50 o 
   2   2   2       46.72       44.04      2.45 o 
   3   2   2     2752.78     2861.73     25.88 o 
   4   2   2      124.39      122.54      4.93 o 
   5   2   2        1.12        2.05      0.96 o 
   6   2   2       63.63       66.82      2.00 o 
   7   2   2        2.09        2.04      0.63 o 
   8   2   2       39.32       33.25      1.47 o 
   9   2   2        0.33        0.24      0.70 o 
  10   2   2      117.48      125.62      2.80 o 
  11   2   2      104.16      100.27      3.93 o 
  12   2   2       38.86       38.45      1.74 o 
 -12   3   2       12.28       15.11      0.92 o 
 -11   3   2      183.14      187.78      3.16 o 
 -10   3   2       75.65       78.36      1.83 o 
  -9   3   2      158.38      169.03      2.85 o 
  -8   3   2       42.95       45.25      1.43 o 
  -7   3   2        0.69        1.63      0.73 o 
  -6   3   2     1347.20     1453.92     10.88 o 
  -5   3   2     1180.91     1195.09     17.22 o 
  -4   3   2       78.89       76.92      3.88 o 
  -3   3   2      118.59      110.77      3.28 o 
  -2   3   2     2181.93     2359.58     44.36 o 
  -1   3   2    12004.44    11617.01     74.59 o 
   0   3   2     1487.98     1522.73     12.60 o 
   1   3   2      296.21      324.30      7.53 o 
   2   3   2      219.39      252.24      5.50 o 
   3   3   2     1600.57     1624.41     25.66 o 
   4   3   2      513.51      506.12     10.05 o 
   5   3   2       93.54      135.81      5.68 o 
   6   3   2      353.47      337.70      5.08 o 
   7   3   2        4.74        3.26      0.61 o 
   8   3   2       13.27        9.79      0.87 o 
   9   3   2       90.32       70.51      2.30 o 
  10   3   2      178.91      194.27      3.60 o 
  11   3   2       83.02       78.49      2.29 o 
  12   3   2        4.94        4.50      0.81 o 
 -12   4   2       21.13       23.87      1.18 o 
 -11   4   2       70.24       82.33      1.93 o 
 -10   4   2        3.77        4.49      0.70 o 
  -9   4   2       32.39       29.48      1.38 o 
  -8   4   2       20.48       15.32      1.01 o 
  -7   4   2      260.35      256.74      3.50 o 
  -6   4   2       50.93       52.10      1.35 o 
  -5   4   2       21.91       35.71      3.13 o 
  -4   4   2     1343.62     1360.04     16.36 o 
  -3   4   2      516.91      489.77      9.41 o 
  -2   4   2     4460.90     4316.64     55.88 o 
  -1   4   2      248.52      235.63      7.99 o 
   0   4   2     1062.71     1085.77     33.74 o 
   1   4   2     7945.22     7869.09     58.52 o 
   2   4   2     2728.60     2834.49     33.83 o 
   3   4   2     1071.68     1067.18     20.81 o 
   4   4   2       60.62       88.81      4.59 o 
   5   4   2       75.57       79.29      3.32 o 
   6   4   2        4.80        7.28      0.63 o 
   7   4   2       58.38       38.51      1.41 o 
   8   4   2      199.00      176.56      3.51 o 
   9   4   2     1119.13     1164.18     10.93 o 
  10   4   2       24.90       22.17      1.51 o 
  11   4   2       34.18       30.44      1.67 o 
 -12   5   2       51.30       43.61      1.63 o 
 -11   5   2       47.95       43.15      1.55 o 
 -10   5   2      229.94      229.86      3.52 o 
  -9   5   2       66.86       55.95      1.53 o 
  -8   5   2       94.63       80.45      2.25 o 
  -7   5   2      728.15      678.56     11.24 o 
  -6   5   2      113.88      134.10      2.15 o 
  -5   5   2      613.08      607.04     12.70 o 
  -4   5   2      645.68      686.42     24.05 o 
  -3   5   2      247.82      249.26      4.60 o 
  -2   5   2        0.25        2.76      0.61 o 
  -1   5   2      162.35      150.83      2.52 o 
   0   5   2      189.19      192.84      6.69 o 
   1   5   2       16.44       12.98      1.55 o 
   2   5   2     3170.39     3378.76     21.53 o 
   3   5   2       17.97       12.44      1.96 o 
   4   5   2     1254.85     1236.13     20.55 o 
   5   5   2      395.86      429.88      7.39 o 
   6   5   2      144.33      124.45      3.73 o 
   7   5   2      425.83      367.03      5.47 o 
   8   5   2        0.49        1.16      0.71 o 
   9   5   2      145.59      138.74      4.67 o 
  10   5   2        1.32        1.11      0.64 o 
  11   5   2      146.01      140.69      2.96 o 
 -12   6   2        8.86       10.15      0.95 o 
 -11   6   2       35.19       35.76      1.38 o 
 -10   6   2      343.26      353.78      4.85 o 
  -9   6   2       46.08       56.47      1.71 o 
  -8   6   2      199.39      217.58      3.59 o 
  -7   6   2       82.54       80.97      2.03 o 
  -6   6   2      448.73      468.30      4.83 o 
  -5   6   2       19.58       18.24      0.79 o 
  -4   6   2        6.88        5.83      2.24 o 
  -3   6   2       43.85       60.76      2.65 o 
  -2   6   2       37.33       34.57      1.63 o 
  -1   6   2       15.91       13.03      0.91 o 
   0   6   2     4723.65     4743.58     30.84 o 
   1   6   2        2.17        8.60      1.49 o 
   2   6   2     4333.95     4736.00     41.59 o 
   3   6   2     2600.41     2788.07     30.53 o 
   4   6   2      209.00      210.78     11.95 o 
   5   6   2       58.81       63.76      1.54 o 
   6   6   2      144.93      145.01      3.04 o 
   7   6   2       49.71       43.75      1.75 o 
   8   6   2       65.63       51.60      2.96 o 
   9   6   2      779.54      742.59     16.66 o 
  10   6   2        1.00        2.34      0.69 o 
  11   6   2        2.52        1.28      0.53 o 
 -11   7   2        2.83        2.29      0.53 o 
 -10   7   2        1.99        0.83      0.49 o 
  -9   7   2      149.23      143.19      2.79 o 
  -8   7   2      552.81      560.63      8.28 o 
  -7   7   2      334.41      311.98      3.35 o 
  -6   7   2     1057.31     1053.98      8.97 o 
  -5   7   2        2.65        1.49      0.46 o 
  -4   7   2       31.47       22.21      2.13 o 
  -3   7   2     1528.32     1662.52     18.70 o 
  -2   7   2      733.99      735.60     29.33 o 
  -1   7   2        2.39        3.17      0.82 o 
   0   7   2      320.89      327.86      8.24 o 
   1   7   2       45.31       61.85      3.90 o 
   2   7   2      357.75      323.78      7.51 o 
   3   7   2     1187.50     1285.44     28.52 o 
   4   7   2       12.31       16.90      1.48 o 
   5   7   2      308.36      324.93      3.78 o 
   6   7   2      213.34      177.92      4.62 o 
   7   7   2       65.34       65.44      2.87 o 
   8   7   2        0.02        0.94      1.08 o 
   9   7   2       13.42        9.44      1.16 o 
  10   7   2       10.24       11.30      0.85 o 
  11   7   2       49.14       46.19      1.33 o 
 -11   8   2        0.46        0.91      0.58 o 
 -10   8   2       28.28       27.48      1.18 o 
  -9   8   2        0.54       -0.69      0.69 o 
  -8   8   2      150.57      135.20      2.98 o 
  -7   8   2      306.90      311.93      3.80 o 
  -6   8   2        0.16        0.41      0.55 o 
  -5   8   2      399.61      347.76      4.05 o 
  -4   8   2       31.20       26.20      1.49 o 
  -3   8   2      824.20      795.03     32.81 o 
  -2   8   2       14.67       10.40      1.94 o 
  -1   8   2      569.33      508.26      7.40 o 
   0   8   2      217.57      198.03      4.51 o 
   1   8   2      417.93      419.12     10.14 o 
   2   8   2      125.86      101.07      4.64 o 
   3   8   2     2068.39     2079.33     48.46 o 
   4   8   2      257.39      231.36      5.45 o 
   5   8   2       56.76       52.20      2.06 o 
   6   8   2      179.36      149.42      3.54 o 
   7   8   2      148.62      151.69      3.46 o 
   8   8   2      140.83      124.32      3.18 o 
   9   8   2        1.63        4.31      0.83 o 
  10   8   2       52.62       59.19      2.21 o 
  11   8   2       61.73       61.53      1.66 o 
 -11   9   2       15.06       10.27      1.04 o 
 -10   9   2        0.24        0.22      0.40 o 
  -9   9   2        5.83        4.62      0.70 o 
  -8   9   2      105.45      104.94      2.90 o 
  -7   9   2       10.75        5.01      0.75 o 
  -6   9   2     1202.38     1135.45      9.52 o 
  -5   9   2      125.38      113.02      1.78 o 
  -4   9   2       60.48       62.48      1.33 o 
  -3   9   2      338.43      341.69      6.07 o 
  -2   9   2     1693.89     1712.99    110.71 o 
  -1   9   2        9.95       11.83      1.40 o 
   0   9   2        9.59       10.69      1.83 o 
   1   9   2      207.92      186.83      5.53 o 
   2   9   2      236.80      206.42      4.62 o 
   3   9   2       17.03       13.00      0.76 o 
   4   9   2      121.62      117.76      2.47 o 
   5   9   2        1.72        4.08      0.83 o 
   6   9   2        7.82        6.72      0.80 o 
   7   9   2      650.40      664.15     13.58 o 
   8   9   2       57.10       37.91      1.68 o 
   9   9   2       17.65        9.11      0.88 o 
  10   9   2       31.49       36.51      1.10 o 
 -11  10   2        1.21        2.89      0.53 o 
 -10  10   2       47.73       53.18      1.30 o 
  -9  10   2       44.95       52.32      1.60 o 
  -8  10   2       69.14       57.30      1.77 o 
  -7  10   2      231.91      232.94      3.13 o 
  -6  10   2        2.66        4.02      0.56 o 
  -5  10   2       23.44       25.31      1.15 o 
  -4  10   2      601.14      558.36      7.53 o 
  -3  10   2       10.28        6.73      0.57 o 
  -2  10   2        0.24       -0.31      0.46 o 
  -1  10   2      101.42       94.95      1.59 o 
   0  10   2        0.73        2.15      0.50 o 
   1  10   2     1461.50     1459.30      8.03 o 
   2  10   2      152.04      123.91      2.10 o 
   3  10   2      251.76      249.01      2.82 o 
   4  10   2      343.62      316.00      3.90 o 
   5  10   2      415.03      397.84      7.23 o 
   6  10   2       24.44       22.03      1.07 o 
   7  10   2        1.40        0.33      0.90 o 
   8  10   2        0.14       -0.15      0.65 o 
   9  10   2       99.67       84.96      3.45 o 
  10  10   2       11.35       14.75      0.77 o 
 -10  11   2        1.16        0.14      0.53 o 
  -9  11   2        0.09       -0.02      0.52 o 
  -8  11   2       23.52       25.08      1.20 o 
  -7  11   2       12.61       14.29      0.90 o 
  -6  11   2       93.16       80.23      1.72 o 
  -5  11   2        9.45        8.15      0.69 o 
  -4  11   2      126.86      112.44      2.08 o 
  -3  11   2      168.32      165.49      2.04 o 
  -2  11   2      249.13      293.28      3.14 o 
  -1  11   2      181.32      156.61      2.21 o 
   0  11   2       28.08       41.11      1.63 o 
   1  11   2       86.01       97.82      1.73 o 
   2  11   2      671.54      655.07      8.61 o 
   3  11   2      474.26      428.08      3.63 o 
   4  11   2      787.49      739.21      5.19 o 
   5  11   2      508.73      514.38      6.15 o 
   6  11   2       18.63       11.56      0.92 o 
   7  11   2       16.51       15.90      1.15 o 
   8  11   2       60.53       43.56      1.51 o 
   9  11   2        1.29        2.38      0.50 o 
  10  11   2       59.17       58.61      2.01 o 
 -10  12   2       13.74       18.14      1.07 o 
  -9  12   2       16.00       11.83      0.77 o 
  -8  12   2      167.02      160.99      3.01 o 
  -7  12   2        1.85        1.06      0.62 o 
  -6  12   2        0.06        0.18      0.58 o 
  -5  12   2      778.91      813.72      8.55 o 
  -4  12   2       90.00       91.03      1.96 o 
  -3  12   2      695.83      665.06      5.06 o 
  -2  12   2      120.39      114.43      2.13 o 
  -1  12   2       21.64       19.26      1.00 o 
   0  12   2       12.54        9.96      0.86 o 
   1  12   2      285.41      271.73      3.23 o 
   2  12   2       18.46       15.21      0.74 o 
   3  12   2      404.31      387.72      4.02 o 
   4  12   2     1119.32     1086.20     12.16 o 
   5  12   2       41.56       38.42      1.43 o 
   6  12   2        5.02        5.80      0.70 o 
   7  12   2      297.05      280.98      8.08 o 
   8  12   2       35.89       34.89      1.48 o 
   9  12   2        3.50        5.57      0.51 o 
  -9  13   2       39.28       35.12      2.00 o 
  -8  13   2        3.18        3.42      0.59 o 
  -7  13   2        7.43        7.61      0.76 o 
  -6  13   2       72.62       65.05      1.70 o 
  -5  13   2      138.79      140.52      2.63 o 
  -4  13   2      365.07      378.39      5.78 o 
  -3  13   2       95.40       84.93      1.95 o 
  -2  13   2        0.75        1.07      0.60 o 
  -1  13   2        1.73        2.54      0.65 o 
   0  13   2      265.53      267.86      6.76 o 
   1  13   2       15.93       17.30      1.08 o 
   2  13   2      132.70      129.33      2.01 o 
   3  13   2      171.02      174.53      2.78 o 
   4  13   2        1.29        1.90      0.70 o 
   5  13   2      935.40      939.46     23.34 o 
   6  13   2       24.65       19.00      1.05 o 
   7  13   2        2.27        2.93      0.70 o 
   8  13   2       10.91       12.11      0.84 o 
   9  13   2        0.67        0.32      0.38 o 
  -9  14   2       74.67       98.67      2.86 o 
  -8  14   2       29.06       34.47      1.44 o 
  -7  14   2        6.29        4.69      0.77 o 
  -6  14   2      413.27      450.01      7.84 o 
  -5  14   2       59.97       56.78      1.79 o 
  -4  14   2       42.79       45.85      1.54 o 
  -3  14   2       23.99       25.56      1.22 o 
  -2  14   2       10.18        7.82      0.91 o 
  -1  14   2       91.16       80.44      2.16 o 
   0  14   2      195.66      184.82      3.20 o 
   1  14   2        4.62        3.42      0.64 o 
   2  14   2      183.10      182.85      4.11 o 
   3  14   2       17.86       14.57      0.99 o 
   4  14   2      448.81      462.24      4.88 o 
   5  14   2        1.21        1.99      0.72 o 
   6  14   2      170.36      180.49      5.62 o 
   7  14   2       95.71       84.77      3.06 o 
   8  14   2       84.48      100.19      2.09 o 
   9  14   2        4.63        6.36      0.91 o 
  -8  15   2        0.73       -0.34      0.89 o 
  -7  15   2       99.63      111.40      3.06 o 
  -6  15   2        3.61        2.61      0.62 o 
  -5  15   2      249.91      271.81      3.93 o 
  -4  15   2        3.09        5.13      0.82 o 
  -3  15   2       61.45       62.94      1.86 o 
  -2  15   2      295.78      273.15      6.52 o 
  -1  15   2        2.75        2.80      0.83 o 
   0  15   2       71.48       77.09      2.11 o 
   1  15   2       41.90       34.36      1.38 o 
   2  15   2        2.04        0.05      0.71 o 
   3  15   2      198.34      193.63      3.16 o 
   4  15   2      128.83      133.26      2.83 o 
   5  15   2      633.10      650.00     14.33 o 
   6  15   2      125.83      134.16      3.17 o 
   7  15   2       58.19       60.33      2.33 o 
   8  15   2        0.00        0.15      0.61 o 
  -8  16   2       10.37       15.48      1.41 o 
  -7  16   2       83.21      105.46      3.36 o 
  -6  16   2        3.31        2.16      0.58 o 
  -5  16   2        0.30       -0.01      0.51 o 
  -4  16   2       14.76       14.24      1.00 o 
  -3  16   2        1.65        1.31      0.77 o 
  -2  16   2        1.72       -0.21      0.73 o 
  -1  16   2       59.25       62.82      2.27 o 
   0  16   2      295.97      317.25      4.51 o 
   1  16   2        7.81        6.58      0.88 o 
   2  16   2        1.48        1.58      0.66 o 
   3  16   2       18.54       17.13      1.25 o 
   4  16   2      124.92      126.93      4.66 o 
   5  16   2       11.67        9.83      0.79 o 
   6  16   2       13.27       14.79      1.08 o 
   7  16   2        8.12        9.64      0.96 o 
  -7  17   2       18.97       16.02      2.07 o 
  -6  17   2        5.13        3.05      0.68 o 
  -5  17   2        0.92        1.57      0.50 o 
  -4  17   2        0.10        0.72      0.61 o 
  -3  17   2        5.19        3.12      0.58 o 
  -2  17   2       28.95       34.34      1.40 o 
  -1  17   2        8.56        5.94      0.83 o 
   0  17   2        0.02        0.63      0.76 o 
   1  17   2       16.12       17.75      1.17 o 
   2  17   2       38.14       42.11      1.60 o 
   3  17   2       47.89       50.52      1.66 o 
   4  17   2        7.94        7.35      1.00 o 
   5  17   2        0.01        1.43      0.54 o 
   6  17   2       63.37       59.16      2.15 o 
   7  17   2       24.34       24.64      1.77 o 
  -6  18   2       71.98       76.33      3.46 o 
  -5  18   2        0.07       -0.40      0.62 o 
  -4  18   2        6.54        6.40      0.71 o 
  -3  18   2        7.92        9.05      0.75 o 
  -2  18   2        0.03       -0.06      0.49 o 
  -1  18   2      116.80      119.45      2.60 o 
   0  18   2       32.76       36.05      1.49 o 
   1  18   2        3.46        3.98      0.75 o 
   2  18   2       61.41       62.99      1.80 o 
   3  18   2        3.10        3.89      0.62 o 
   4  18   2       34.52       31.37      1.38 o 
   5  18   2       15.52       13.76      0.77 o 
   6  18   2       72.18       76.19      2.84 o 
  -5  19   2        2.11        2.27      0.55 o 
  -4  19   2        5.22        4.94      0.52 o 
  -3  19   2        0.70        0.93      0.48 o 
  -2  19   2       73.54       76.41      1.76 o 
  -1  19   2       72.04       84.96      1.73 o 
   0  19   2        0.66        0.23      0.60 o 
   1  19   2        0.01        0.79      0.57 o 
   2  19   2        0.52        1.59      0.55 o 
   3  19   2       17.16       16.75      1.01 o 
   4  19   2        9.69       10.20      1.31 o 
   5  19   2        4.91        4.52      0.93 o 
  -4  20   2        4.99        8.95      1.87 o 
  -3  20   2        0.40        0.69      0.48 o 
  -2  20   2       14.61       19.28      0.83 o 
  -1  20   2       35.33       38.25      1.65 o 
   0  20   2       68.02       63.41      2.13 o 
   1  20   2       62.70       76.77      2.03 o 
   2  20   2       29.07       32.94      1.27 o 
   3  20   2        0.60        0.20      0.49 o 
  -1  21   2       17.03       22.92      2.72 o 
   0  21   2        1.65        2.00      0.77 o 
 -12   1   3        2.50        3.79      0.61 o 
 -11   1   3       46.68       43.10      1.84 o 
 -10   1   3      101.64      100.97      2.24 o 
  -9   1   3       15.56       12.64      0.81 o 
  -8   1   3      351.96      350.52      3.39 o 
  -7   1   3       49.30       50.22      1.17 o 
  -6   1   3      381.13      420.29      3.76 o 
  -5   1   3      126.42      161.36      5.94 o 
  -4   1   3      408.38      467.64      6.33 o 
  -3   1   3     1167.70     1174.75     12.22 o 
  -2   1   3     1264.87     1255.99     25.51 o 
  -1   1   3     2178.90     2285.77     33.03 o 
   0   1   3      930.20      969.66      9.99 o 
   1   1   3      459.31      437.92     20.93 o 
   2   1   3      288.86      261.90      7.72 o 
   3   1   3        6.59       12.95      2.07 o 
   4   1   3       30.74       20.88      2.08 o 
   5   1   3       11.88        1.69      1.04 o 
   6   1   3      144.29      130.68      2.32 o 
   7   1   3      299.79      290.21      3.14 o 
   8   1   3      222.34      222.70      2.93 o 
   9   1   3        0.14       -0.31      0.66 o 
  10   1   3       53.69       60.18      1.98 o 
  11   1   3        2.54        2.77      0.94 o 
 -12   2   3       29.45       32.44      1.31 o 
 -11   2   3        0.20        0.18      0.51 o 
 -10   2   3       22.18       21.68      1.14 o 
  -9   2   3      307.34      305.21      3.38 o 
  -8   2   3      190.41      195.78      2.83 o 
  -7   2   3     1832.77     1898.46     18.96 o 
  -6   2   3        6.10       15.70      0.83 o 
  -5   2   3     1962.81     2095.87     42.59 o 
  -4   2   3        0.00        2.85      1.24 o 
  -3   2   3     1531.17     1455.97     22.31 o 
  -2   2   3     2742.71     2668.64     13.34 o 
  -1   2   3    37226.43    38133.36    640.88 o 
   0   2   3      136.99      128.82      2.83 o 
   1   2   3     1000.55     1027.78     10.74 o 
   2   2   3      428.21      385.73      8.26 o 
   3   2   3      579.72      604.20     10.40 o 
   4   2   3      926.51      972.72     18.78 o 
   5   2   3      137.71      130.22      3.04 o 
   6   2   3       70.42       68.89      1.57 o 
   7   2   3      784.08      725.65      6.40 o 
   8   2   3       12.76       10.41      0.93 o 
   9   2   3      413.93      433.93      9.18 o 
  10   2   3       26.39       20.30      1.12 o 
  11   2   3       10.01       10.91      1.13 o 
 -12   3   3       15.82       15.20      0.83 o 
 -11   3   3       50.82       53.23      1.61 o 
 -10   3   3      652.87      689.60      6.28 o 
  -9   3   3       30.18       29.70      1.20 o 
  -8   3   3      198.72      183.61      2.57 o 
  -7   3   3       43.67       42.02      1.31 o 
  -6   3   3     2236.83     2384.77     23.82 o 
  -5   3   3      907.75     1073.79     34.46 o 
  -4   3   3      931.57      969.17     20.96 o 
  -3   3   3      381.30      400.60      9.59 o 
  -2   3   3      882.93      860.19      7.24 o 
  -1   3   3     1445.29     1362.68     12.96 o 
   0   3   3       34.70       46.04      1.82 o 
   1   3   3     2087.76     2042.32     14.69 o 
   2   3   3      217.60      205.93      5.68 o 
   3   3   3       24.62       15.39      1.95 o 
   4   3   3     1503.98     1819.97     29.89 o 
   5   3   3      697.05      788.95     11.92 o 
   6   3   3       19.36       15.54      0.89 o 
   7   3   3      638.71      626.36      5.20 o 
   8   3   3        6.35        4.87      0.79 o 
   9   3   3       96.24       92.62      2.58 o 
  10   3   3       42.45       45.45      2.17 o 
  11   3   3        0.49        1.09      0.77 o 
 -12   4   3        0.01        0.79      0.46 o 
 -11   4   3       69.41       64.61      1.83 o 
 -10   4   3        7.58        7.71      0.84 o 
  -9   4   3       64.40       58.73      1.87 o 
  -8   4   3      108.43      120.90      2.35 o 
  -7   4   3      919.95      975.86      9.21 o 
  -6   4   3      599.81      610.76      5.57 o 
  -5   4   3      544.88      542.14     10.87 o 
  -4   4   3      308.95      320.42      7.18 o 
  -3   4   3        8.86       10.11      0.81 o 
  -2   4   3     1935.98     2005.93     21.35 o 
  -1   4   3     2469.52     2518.61     13.08 o 
   0   4   3     2119.09     2356.89     22.96 o 
   1   4   3       89.14      100.80      3.52 o 
   2   4   3     8460.09     9036.54     47.90 o 
   3   4   3     3236.96     3740.71     75.78 o 
   4   4   3       64.75       74.49      6.05 o 
   5   4   3      191.44      218.88      4.88 o 
   6   4   3      223.25      213.09      3.37 o 
   7   4   3      139.04      137.11      2.93 o 
   8   4   3      105.28      101.24      2.79 o 
   9   4   3        0.95        1.80      1.05 o 
  10   4   3       23.92       21.73      1.42 o 
  11   4   3      147.52      138.86      5.41 o 
 -12   5   3      254.09      277.78      7.18 o 
 -11   5   3      151.87      162.53      2.75 o 
 -10   5   3      188.56      193.86      3.15 o 
  -9   5   3       50.91       50.72      1.56 o 
  -8   5   3        4.08        3.81      0.64 o 
  -7   5   3       33.04       28.48      1.16 o 
  -6   5   3      537.39      525.30      3.56 o 
  -5   5   3      937.50     1012.14     11.55 o 
  -4   5   3       94.83       92.39      3.96 o 
  -3   5   3      611.68      676.08      9.29 o 
  -2   5   3       46.89       53.04      3.04 o 
  -1   5   3       10.66        4.79      0.64 o 
   0   5   3       22.33       19.90      3.67 o 
   1   5   3      927.62      923.56     14.72 o 
   2   5   3      389.64      418.07      8.36 o 
   3   5   3     3718.69     4320.01     48.73 o 
   4   5   3     1477.06     1678.54     22.83 o 
   5   5   3      790.12      785.46     13.79 o 
   6   5   3      114.49      110.42      2.28 o 
   7   5   3        7.39        6.04      0.93 o 
   8   5   3       15.54       14.06      1.41 o 
   9   5   3       23.02       21.80      1.95 o 
  10   5   3       73.09       86.34      2.62 o 
  11   5   3       67.25       71.49      3.13 o 
 -12   6   3       69.12       78.77      4.63 o 
 -11   6   3       27.09       25.98      1.11 o 
 -10   6   3       15.00       11.90      0.91 o 
  -9   6   3      225.05      230.30      3.15 o 
  -8   6   3        8.07        6.05      0.73 o 
  -7   6   3      165.76      162.63      2.55 o 
  -6   6   3      440.25      463.92      3.43 o 
  -5   6   3     1118.17     1185.84     10.70 o 
  -4   6   3      272.38      258.46      9.09 o 
  -3   6   3        1.56        1.01      0.73 o 
  -2   6   3       27.23       33.00      1.86 o 
  -1   6   3     3142.43     3267.86     23.38 o 
   0   6   3       57.29       67.54      6.10 o 
   1   6   3     3254.18     3504.91     57.30 o 
   2   6   3     4139.50     4453.14     33.28 o 
   3   6   3      593.62      720.30     14.94 o 
   4   6   3      159.67      191.01      3.85 o 
   5   6   3      270.58      264.38      5.38 o 
   6   6   3       11.12       10.06      1.02 o 
   7   6   3       14.35       12.75      1.20 o 
   8   6   3       20.40       19.57      1.52 o 
   9   6   3        7.46        7.61      1.37 o 
  10   6   3        0.39        1.36      0.57 o 
  11   6   3       78.15       76.84      2.65 o 
 -11   7   3       21.12       20.93      1.03 o 
 -10   7   3        1.37        0.59      0.52 o 
  -9   7   3      205.18      214.42      3.00 o 
  -8   7   3       54.60       61.09      1.76 o 
  -7   7   3        1.70        1.45      0.49 o 
  -6   7   3        4.92        6.80      0.76 o 
  -5   7   3        0.09        0.83      0.56 o 
  -4   7   3      138.11      133.96      2.73 o 
  -3   7   3       70.98       86.69      4.26 o 
  -2   7   3      173.77      184.25      8.01 o 
  -1   7   3     2072.07     2070.37     71.96 o 
   0   7   3       20.50       21.96      1.46 o 
   1   7   3      192.28      191.17      7.09 o 
   2   7   3        4.18        4.79      1.64 o 
   3   7   3     1628.07     1741.52     27.54 o 
   4   7   3       70.82       61.65      2.97 o 
   5   7   3        3.25        1.40      0.62 o 
   6   7   3       18.12       14.08      1.36 o 
   7   7   3       55.20       50.56      2.38 o 
   8   7   3       33.62       33.46      2.16 o 
   9   7   3       41.78       42.39      2.59 o 
  10   7   3        8.12        6.62      0.62 o 
  11   7   3       42.95       31.45      1.37 o 
 -11   8   3       66.85       68.02      2.29 o 
 -10   8   3        2.33        3.05      0.60 o 
  -9   8   3       31.36       24.80      1.28 o 
  -8   8   3       30.09       31.52      1.54 o 
  -7   8   3      734.62      719.11      6.93 o 
  -6   8   3       40.20       35.98      1.24 o 
  -5   8   3       31.78       28.36      0.97 o 
  -4   8   3      391.55      415.99      4.52 o 
  -3   8   3        5.32        3.68      0.78 o 
  -2   8   3      158.64      163.05      5.92 o 
  -1   8   3      498.28      579.34     13.49 o 
   0   8   3      303.75      286.31      5.91 o 
   1   8   3      235.99      232.35     12.84 o 
   2   8   3       78.61       70.61      4.19 o 
   3   8   3      162.84      172.87      3.15 o 
   4   8   3       10.66        9.38      0.76 o 
   5   8   3      344.14      337.73      4.84 o 
   6   8   3       21.13       18.49      1.36 o 
   7   8   3       31.66       23.61      1.60 o 
   8   8   3       79.08       76.02      3.21 o 
   9   8   3       59.48       48.13      1.98 o 
  10   8   3       42.77       42.91      1.42 o 
  11   8   3        0.00        0.72      0.90 o 
 -11   9   3       20.47       19.10      1.77 o 
 -10   9   3       36.48       35.03      1.37 o 
  -9   9   3       39.89       43.92      1.60 o 
  -8   9   3       87.65       99.00      2.46 o 
  -7   9   3        2.84        1.75      0.65 o 
  -6   9   3       83.55       86.94      1.84 o 
  -5   9   3       18.55       15.80      0.80 o 
  -4   9   3      827.96      809.20      5.00 o 
  -3   9   3      268.37      241.96      2.68 o 
  -2   9   3     1101.36     1117.65     18.92 o 
  -1   9   3       94.88       84.47      4.14 o 
   0   9   3     1934.45     1843.29     46.84 o 
   1   9   3       76.26       76.02      2.59 o 
   2   9   3       62.66       43.83      1.21 o 
   3   9   3       90.63       98.39      2.29 o 
   4   9   3      819.69      764.10     19.33 o 
   5   9   3      157.49      160.87      3.94 o 
   6   9   3       93.11       89.06      2.69 o 
   7   9   3       10.05        8.53      1.15 o 
   8   9   3      460.46      439.28     12.59 o 
   9   9   3       13.58        8.05      0.71 o 
  10   9   3        2.71        1.85      0.46 o 
 -11  10   3       18.77       22.37      3.97 o 
 -10  10   3       55.97       58.29      2.39 o 
  -9  10   3        0.05       -0.24      0.74 o 
  -8  10   3        0.16        0.44      0.69 o 
  -7  10   3        1.34        0.64      0.63 o 
  -6  10   3      274.73      274.31      4.14 o 
  -5  10   3      117.90       94.55      1.74 o 
  -4  10   3        7.53        4.70      0.56 o 
  -3  10   3       38.49       29.73      0.94 o 
  -2  10   3      737.19      740.63     11.52 o 
  -1  10   3       10.76        9.35      0.69 o 
   0  10   3       11.26       17.43      0.93 o 
   1  10   3      638.98      632.80      4.37 o 
   2  10   3      669.52      641.81      5.42 o 
   3  10   3       15.20       14.25      0.82 o 
   4  10   3        8.37        7.17      0.73 o 
   5  10   3       62.01       47.62      1.75 o 
   6  10   3      358.06      374.69      5.84 o 
   7  10   3      237.68      247.44     10.80 o 
   8  10   3        0.96        2.13      0.58 o 
   9  10   3       25.88       13.27      0.76 o 
  10  10   3       27.52       29.82      0.99 o 
 -10  11   3       41.70       45.49      1.73 o 
  -9  11   3       13.20       11.44      1.04 o 
  -8  11   3       17.31       17.89      1.34 o 
  -7  11   3       37.91       39.02      1.46 o 
  -6  11   3      325.75      341.37      3.74 o 
  -5  11   3      222.58      193.01      2.62 o 
  -4  11   3      419.69      400.56      5.20 o 
  -3  11   3      222.22      213.99      2.49 o 
  -2  11   3       70.71       70.63      1.48 o 
  -1  11   3      189.83      162.52      2.81 o 
   0  11   3       14.76       11.42      0.66 o 
   1  11   3       31.82       31.07      1.08 o 
   2  11   3        1.69        2.60      0.43 o 
   3  11   3      457.14      432.91      3.48 o 
   4  11   3     1885.76     1808.69     22.92 o 
   5  11   3      448.06      434.54      7.10 o 
   6  11   3       10.91        9.06      1.14 o 
   7  11   3       19.02       18.93      1.20 o 
   8  11   3       93.08       90.28      2.67 o 
   9  11   3       46.88       35.31      1.71 o 
  10  11   3       68.02       66.48      2.45 o 
 -10  12   3        8.02        9.64      0.84 o 
  -9  12   3        5.30        4.40      0.61 o 
  -8  12   3        6.19        4.71      1.05 o 
  -7  12   3       51.88       50.83      1.63 o 
  -6  12   3      106.85      108.50      2.19 o 
  -5  12   3       84.28       74.68      1.74 o 
  -4  12   3       24.62       24.25      0.98 o 
  -3  12   3        0.70        0.67      0.61 o 
  -2  12   3        0.04        0.17      0.48 o 
  -1  12   3       36.58       43.04      1.52 o 
   0  12   3        0.11        0.54      0.57 o 
   1  12   3      496.02      496.87      4.34 o 
   2  12   3     1250.05     1175.94     11.81 o 
   3  12   3      153.34      141.45      2.20 o 
   4  12   3      489.18      470.13      6.07 o 
   5  12   3        7.81        6.45      0.90 o 
   6  12   3       94.24       96.52      2.51 o 
   7  12   3       97.94       74.74      2.11 o 
   8  12   3        0.16        0.46      0.47 o 
   9  12   3       20.39       16.63      1.40 o 
  -9  13   3       17.32       20.39      1.15 o 
  -8  13   3       30.85       36.03      1.53 o 
  -7  13   3      133.73      142.24      2.49 o 
  -6  13   3       73.54       67.01      1.68 o 
  -5  13   3       53.72       47.28      1.54 o 
  -4  13   3      349.72      341.80      4.35 o 
  -3  13   3       94.96       91.68      1.94 o 
  -2  13   3      286.86      295.55      3.57 o 
  -1  13   3      251.44      237.91      3.67 o 
   0  13   3      306.15      290.83      3.40 o 
   1  13   3      186.81      182.75      2.51 o 
   2  13   3       11.24        8.81      0.68 o 
   3  13   3      765.03      763.04      8.08 o 
   4  13   3        3.37        1.99      1.15 o 
   5  13   3       21.39       15.03      1.06 o 
   6  13   3        1.44        1.55      0.59 o 
   7  13   3       34.16       37.83      1.41 o 
   8  13   3       78.44       85.43      2.27 o 
   9  13   3        0.33        0.24      0.53 o 
  -9  14   3        0.73       -0.41      0.64 o 
  -8  14   3        3.57        4.44      0.67 o 
  -7  14   3       22.18       23.64      1.14 o 
  -6  14   3      184.61      188.85      2.76 o 
  -5  14   3        0.99        0.99      0.68 o 
  -4  14   3      102.71       96.19      2.15 o 
  -3  14   3      429.00      450.96      5.39 o 
  -2  14   3       26.37       20.63      1.00 o 
  -1  14   3       11.75       12.76      0.98 o 
   0  14   3       17.50       12.95      0.96 o 
   1  14   3        3.20        2.83      0.67 o 
   2  14   3       65.19       59.66      1.53 o 
   3  14   3      320.77      322.74      5.55 o 
   4  14   3       42.73       42.99      1.60 o 
   5  14   3        0.00        0.03      0.71 o 
   6  14   3        2.06        1.39      0.60 o 
   7  14   3        0.25        2.23      0.57 o 
   8  14   3        0.44        1.46      0.58 o 
  -8  15   3       12.97       10.51      1.24 o 
  -7  15   3       22.07       20.88      1.46 o 
  -6  15   3      109.61      105.56      2.15 o 
  -5  15   3        8.56        8.06      0.86 o 
  -4  15   3      339.70      374.46      4.93 o 
  -3  15   3        2.22        0.78      0.61 o 
  -2  15   3        3.95        1.36      0.65 o 
  -1  15   3       17.87       22.08      1.17 o 
   0  15   3      197.18      188.30      3.53 o 
   1  15   3        8.02        8.01      0.87 o 
   2  15   3      155.23      156.74      5.16 o 
   3  15   3       12.64       12.10      0.99 o 
   4  15   3      171.66      166.36      3.31 o 
   5  15   3      122.99      134.84      2.72 o 
   6  15   3       11.06       11.71      0.85 o 
   7  15   3       28.46       29.98      1.37 o 
   8  15   3        1.26        1.03      0.55 o 
  -8  16   3        0.29       -0.77      0.77 o 
  -7  16   3       14.56       13.10      1.12 o 
  -6  16   3      167.33      188.95      3.24 o 
  -5  16   3       30.47       24.39      1.13 o 
  -4  16   3        1.67        1.03      0.59 o 
  -3  16   3        1.04        2.11      0.67 o 
  -2  16   3        7.70        6.72      0.70 o 
  -1  16   3        5.44        4.85      0.81 o 
   0  16   3      105.96      105.92      2.23 o 
   1  16   3        1.55        1.19      0.72 o 
   2  16   3     1073.14     1164.18     18.29 o 
   3  16   3       10.81       10.63      1.01 o 
   4  16   3      348.85      361.07     11.85 o 
   5  16   3        0.04        0.11      0.62 o 
   6  16   3        0.84        0.38      0.51 o 
   7  16   3        0.48        0.41      0.54 o 
  -7  17   3       56.82       67.93      6.01 o 
  -6  17   3        0.80        1.08      0.62 o 
  -5  17   3       90.45       96.98      1.94 o 
  -4  17   3       21.50       25.86      1.09 o 
  -3  17   3        9.30        7.99      0.70 o 
  -2  17   3        0.47        0.44      0.63 o 
  -1  17   3        5.64        5.29      0.82 o 
   0  17   3      138.34      143.93      2.90 o 
   1  17   3        1.86        3.34      0.77 o 
   2  17   3       10.68        8.04      1.08 o 
   3  17   3      183.08      209.20      3.85 o 
   4  17   3        6.15        6.50      1.07 o 
   5  17   3       76.08       78.60      2.33 o 
   6  17   3        0.26        1.88      1.22 o 
  -6  18   3      104.61      128.19      3.77 o 
  -5  18   3      140.47      172.59      3.52 o 
  -4  18   3       40.76       49.24      1.34 o 
  -3  18   3      254.83      301.22      3.96 o 
  -2  18   3        0.27       -0.03      0.65 o 
  -1  18   3      133.38      129.95      2.68 o 
   0  18   3      229.99      248.01      5.17 o 
   1  18   3      150.83      168.50      2.92 o 
   2  18   3       10.67        5.98      0.80 o 
   3  18   3       93.31       97.73      2.68 o 
   4  18   3      134.38      143.99      2.86 o 
   5  18   3       72.03       77.84      3.76 o 
  -5  19   3       47.06       51.45      1.58 o 
  -4  19   3        3.32        1.96      0.42 o 
  -3  19   3       54.19       53.26      1.40 o 
  -2  19   3        1.42       -0.09      0.45 o 
  -1  19   3       49.69       63.52      1.59 o 
   0  19   3       16.76       10.76      0.79 o 
   1  19   3       74.02       79.50      1.86 o 
   2  19   3        1.78        1.34      0.79 o 
   3  19   3        3.09        2.22      1.08 o 
   4  19   3       10.75       10.69      0.78 o 
  -3  20   3        0.98        0.79      0.57 o 
  -2  20   3        0.11       -0.10      0.51 o 
  -1  20   3      132.55      137.98      3.73 o 
   0  20   3       21.51       21.88      1.01 o 
   1  20   3        0.19        0.37      1.43 o 
   2  20   3        1.26        1.58      0.57 o 
   3  20   3        0.08        0.79      0.68 o 
 -12   0   4        0.89        1.58      1.49 o 
 -11   0   4        1.86        2.33      0.91 o 
 -10   0   4        4.73       13.05      1.28 o 
  -9   0   4      223.96      250.39      4.49 o 
  -8   0   4     2443.57     2431.78     39.50 o 
  -7   0   4     1722.77     2023.81     12.35 o 
  -6   0   4        1.37        9.76      0.77 o 
  -5   0   4        9.76       37.29     19.68 o 
  -4   0   4       25.35       29.69      1.82 o 
  -3   0   4     1069.89     1242.35     10.62 o 
  -2   0   4     6054.48     6490.89     25.47 o 
  -1   0   4     5804.68     5812.56     84.24 o 
   0   0   4     1682.38     1590.20     14.19 o 
   1   0   4     4109.87     4226.18    260.61 o 
   2   0   4      363.56      361.48     13.81 o 
   3   0   4      928.18      984.20     25.46 o 
   4   0   4      215.65      187.05      8.23 o 
   5   0   4      232.26      224.68      4.43 o 
   6   0   4      499.92      512.59      7.12 o 
   7   0   4      363.23      403.84      6.58 o 
   8   0   4       34.55       31.47      2.30 o 
   9   0   4        4.76        3.61      1.09 o 
  10   0   4      171.20      176.59      5.91 o 
  11   0   4      185.53      217.74      5.67 o 
 -12   1   4       17.11       16.06      0.97 o 
 -11   1   4       16.81       18.67      1.18 o 
 -10   1   4     1024.36     1079.03     17.98 o 
  -9   1   4        0.40        1.41      0.64 o 
  -8   1   4       19.85       25.61      1.08 o 
  -7   1   4       52.83       56.21      1.28 o 
  -6   1   4       63.08       76.59      1.40 o 
  -5   1   4     4920.83     5590.08     96.66 o 
  -4   1   4      328.96      388.42      8.37 o 
  -3   1   4     4627.40     5008.01     48.16 o 
  -2   1   4      621.76      638.53     21.86 o 
  -1   1   4     6415.22     6164.39     33.27 o 
   0   1   4     3949.54     4142.16     76.67 o 
   1   1   4       46.47       40.37      3.00 o 
   2   1   4      318.96      334.85      7.63 o 
   3   1   4      381.44      387.30     16.53 o 
   4   1   4     2396.46     2331.62     43.03 o 
   5   1   4      245.16      245.58      2.82 o 
   6   1   4      394.02      413.26      6.22 o 
   7   1   4       31.25       26.21      1.07 o 
   8   1   4      236.49      271.21      4.40 o 
   9   1   4       90.39       98.04      2.44 o 
  10   1   4       53.94       64.12      2.19 o 
  11   1   4        0.30        1.70      0.90 o 
 -12   2   4        5.82        6.77      0.70 o 
 -11   2   4       64.91       60.22      2.09 o 
 -10   2   4      287.20      289.35      3.68 o 
  -9   2   4       45.16       50.76      1.58 o 
  -8   2   4      275.76      266.66      3.10 o 
  -7   2   4      261.51      297.98      6.11 o 
  -6   2   4       16.60       16.38      0.71 o 
  -5   2   4      979.92     1112.74     94.10 o 
  -4   2   4       92.43       95.52      2.59 o 
  -3   2   4     1474.30     1668.02     21.50 o 
  -2   2   4       26.49       36.14      1.75 o 
  -1   2   4      147.23      154.38      4.69 o 
   0   2   4      306.35      275.19      6.52 o 
   1   2   4     1859.99     1956.63     18.82 o 
   2   2   4      870.04      944.76     20.53 o 
   3   2   4       19.52       27.66      2.44 o 
   4   2   4      181.58      193.77      8.63 o 
   5   2   4        2.08        2.83      0.53 o 
   6   2   4        8.64        5.95      1.00 o 
   7   2   4       34.57       35.21      1.18 o 
   8   2   4       37.88       39.32      1.45 o 
   9   2   4       14.46       14.49      1.19 o 
  10   2   4       57.38       56.46      2.05 o 
  11   2   4       16.42       17.78      1.20 o 
 -12   3   4      139.41      141.82      2.60 o 
 -11   3   4       87.48       93.88      2.04 o 
 -10   3   4      318.13      346.99      5.77 o 
  -9   3   4       22.50       20.36      1.24 o 
  -8   3   4       52.74       49.38      1.55 o 
  -7   3   4      287.80      272.79      2.89 o 
  -6   3   4        0.39        0.47      0.46 o 
  -5   3   4        2.05        0.60      1.16 o 
  -4   3   4        1.78        2.73      0.98 o 
  -3   3   4     5411.61     5730.95    118.86 o 
  -2   3   4       14.79       17.28      1.22 o 
  -1   3   4      583.33      638.94     11.85 o 
   0   3   4      762.99      756.01     17.53 o 
   1   3   4       61.91       48.45      2.82 o 
   2   3   4        1.92        2.36      1.61 o 
   3   3   4      378.82      482.72     10.75 o 
   4   3   4       44.63       37.30      3.48 o 
   5   3   4       20.44       24.93      0.94 o 
   6   3   4        1.06        0.39      0.66 o 
   7   3   4     1053.83     1018.65      9.82 o 
   8   3   4      398.74      406.44      7.48 o 
   9   3   4       70.02       66.33      2.17 o 
  10   3   4       57.69       60.15      2.55 o 
  11   3   4       34.93       47.08      1.80 o 
 -12   4   4        0.58        1.29      0.53 o 
 -11   4   4       11.80       11.84      0.83 o 
 -10   4   4      166.50      158.99      2.91 o 
  -9   4   4       46.20       48.95      1.66 o 
  -8   4   4      189.24      182.42      2.93 o 
  -7   4   4       12.79       17.18      0.88 o 
  -6   4   4       17.28       16.10      0.84 o 
  -5   4   4       25.37       39.02      1.20 o 
  -4   4   4      377.42      331.92     11.98 o 
  -3   4   4       88.07       92.50      3.65 o 
  -2   4   4        0.49        1.10      0.77 o 
  -1   4   4      208.87      227.49      5.34 o 
   0   4   4     2576.54     2678.73     41.67 o 
   1   4   4     1134.15     1115.22     12.41 o 
   2   4   4      306.49      282.62      7.43 o 
   3   4   4      941.01     1012.42     24.10 o 
   4   4   4        0.01        0.19      0.62 o 
   5   4   4      219.31      187.69      3.23 o 
   6   4   4       26.94       30.05      1.13 o 
   7   4   4        0.53        0.97      0.73 o 
   8   4   4       24.17       22.94      1.64 o 
   9   4   4       92.01       83.62      2.38 o 
  10   4   4       26.66       23.20      1.67 o 
  11   4   4       15.54       18.32      1.04 o 
 -12   5   4      255.50      257.74      5.21 o 
 -11   5   4        7.84       10.99      0.78 o 
 -10   5   4      180.39      197.42      3.18 o 
  -9   5   4       92.27       89.95      2.17 o 
  -8   5   4       13.09       14.63      0.96 o 
  -7   5   4      756.39      731.20      8.78 o 
  -6   5   4      193.54      164.43      2.22 o 
  -5   5   4      254.50      271.93      4.49 o 
  -4   5   4      642.62      645.35     58.35 o 
  -3   5   4      248.81      253.37      8.82 o 
  -2   5   4     1435.42     1598.70     40.69 o 
  -1   5   4     1222.47     1272.35     13.33 o 
   0   5   4      102.55      119.03      5.31 o 
   1   5   4        2.24       -0.22      1.37 o 
   2   5   4     1173.13     1280.65     17.17 o 
   3   5   4      624.53      654.75     12.80 o 
   4   5   4       29.85       31.40      1.22 o 
   5   5   4        0.36        1.37      0.72 o 
   6   5   4        8.00        4.18      0.95 o 
   7   5   4      154.15      147.55      3.03 o 
   8   5   4       80.01       68.87      2.62 o 
   9   5   4       17.05       15.57      1.35 o 
  10   5   4      213.06      230.93      3.95 o 
  11   5   4        0.01       -0.09      0.59 o 
 -11   6   4      189.63      191.53      3.10 o 
 -10   6   4       12.43       13.05      0.87 o 
  -9   6   4       38.68       37.59      1.44 o 
  -8   6   4      140.75      148.69      2.73 o 
  -7   6   4      201.84      190.20      2.81 o 
  -6   6   4      836.29      799.07      6.96 o 
  -5   6   4      273.61      271.05      3.39 o 
  -4   6   4      213.27      190.46      3.49 o 
  -3   6   4      110.51       87.80      4.27 o 
  -2   6   4     1194.36     1301.51     16.25 o 
  -1   6   4     2761.78     3049.57     22.51 o 
   0   6   4      942.55     1031.98     33.35 o 
   1   6   4      664.16      718.29     14.11 o 
   2   6   4      228.28      181.81      7.40 o 
   3   6   4       41.98       41.63      3.62 o 
   4   6   4        3.49        1.91      0.68 o 
   5   6   4       24.50       14.54      0.97 o 
   6   6   4      219.27      204.58      3.57 o 
   7   6   4       18.21       12.13      1.60 o 
   8   6   4        8.79        8.38      1.24 o 
   9   6   4       89.94       86.30      2.17 o 
  10   6   4        5.87        5.39      0.69 o 
  11   6   4       19.98       22.74      1.13 o 
 -11   7   4       91.48      109.13      2.25 o 
 -10   7   4      182.86      198.92      2.88 o 
  -9   7   4       25.00       21.81      1.14 o 
  -8   7   4        3.31        4.66      0.78 o 
  -7   7   4        2.10        1.40      0.56 o 
  -6   7   4       83.55       72.24      1.52 o 
  -5   7   4      107.98       95.23      1.63 o 
  -4   7   4       24.76       22.74      0.82 o 
  -3   7   4      171.53      192.29      5.75 o 
  -2   7   4     1030.13     1069.32     21.88 o 
  -1   7   4     1203.38     1275.86     16.18 o 
   0   7   4        0.01        0.45      1.73 o 
   1   7   4      341.84      350.55     11.75 o 
   2   7   4      217.79      207.36     11.27 o 
   3   7   4     1414.62     1472.06     23.57 o 
   4   7   4      210.97      221.30      3.51 o 
   5   7   4        7.46        4.29      0.85 o 
   6   7   4       95.06       94.07      2.52 o 
   7   7   4        0.53        1.69      0.91 o 
   8   7   4       79.57       69.38      2.56 o 
   9   7   4       88.53       78.77      2.26 o 
  10   7   4       10.01        7.74      0.63 o 
 -11   8   4        2.20        2.86      0.52 o 
 -10   8   4       57.47       62.86      1.84 o 
  -9   8   4        9.18        9.44      0.90 o 
  -8   8   4       63.80       53.36      2.18 o 
  -7   8   4     1123.98     1129.06      8.95 o 
  -6   8   4       69.00       62.13      1.64 o 
  -5   8   4        0.44        1.42      0.44 o 
  -4   8   4       47.18       51.77      1.16 o 
  -3   8   4     1006.56      964.38      5.48 o 
  -2   8   4      464.98      492.55      6.99 o 
  -1   8   4      701.33      634.06     12.11 o 
   0   8   4       42.26       23.90      2.67 o 
   1   8   4       29.34       24.83      3.33 o 
   2   8   4        4.22        5.31      0.60 o 
   3   8   4      459.38      418.85      8.21 o 
   4   8   4      102.62       89.15      2.24 o 
   5   8   4      190.20      176.20      2.99 o 
   6   8   4        0.55       -0.10      0.76 o 
   7   8   4        7.97        8.16      1.12 o 
   8   8   4      155.19      137.85      4.10 o 
   9   8   4       55.98       52.50      1.73 o 
  10   8   4       62.25       69.38      2.76 o 
 -11   9   4       22.45       29.21      1.64 o 
 -10   9   4        0.31       -0.05      0.56 o 
  -9   9   4       48.63       54.74      1.89 o 
  -8   9   4        7.99        9.60      1.10 o 
  -7   9   4      635.90      657.79      8.31 o 
  -6   9   4      128.87      112.34      2.15 o 
  -5   9   4      172.70      154.51      2.28 o 
  -4   9   4       39.20       37.66      1.08 o 
  -3   9   4        3.36        4.88      0.49 o 
  -2   9   4       24.22       17.38      0.97 o 
  -1   9   4       45.25       42.61      1.79 o 
   0   9   4      174.77      152.31      2.84 o 
   1   9   4        4.00        2.46      0.38 o 
   2   9   4     1130.44     1111.37      8.73 o 
   3   9   4     2387.59     2396.27     36.69 o 
   4   9   4      107.43      106.55      2.34 o 
   5   9   4        2.77        2.76      0.90 o 
   6   9   4       66.04       58.39      2.46 o 
   7   9   4        1.72        0.30      0.74 o 
   8   9   4       50.62       59.98      1.79 o 
   9   9   4       23.40       17.30      0.96 o 
  10   9   4        0.54        0.83      0.36 o 
 -10  10   4        2.83        2.53      0.54 o 
  -9  10   4        2.92        3.85      0.68 o 
  -8  10   4       60.19       48.34      2.06 o 
  -7  10   4      400.65      431.16      4.85 o 
  -6  10   4      750.32      754.54      6.08 o 
  -5  10   4      227.11      197.63      2.45 o 
  -4  10   4      175.16      169.15      2.39 o 
  -3  10   4        3.37        4.04      0.48 o 
  -2  10   4       61.57       48.15      1.11 o 
  -1  10   4       84.58       73.79      1.20 o 
   0  10   4        2.74        3.40      0.60 o 
   1  10   4        0.61        0.16      0.41 o 
   2  10   4      492.44      474.31      5.21 o 
   3  10   4     1085.24     1062.17     10.15 o 
   4  10   4        0.00        0.31      0.60 o 
   5  10   4       70.76       56.88      2.13 o 
   6  10   4      185.69      159.09      4.47 o 
   7  10   4       14.15        9.16      0.98 o 
   8  10   4        0.35       -0.04      0.49 o 
   9  10   4        2.08        1.72      0.54 o 
  10  10   4       50.97       56.35      3.13 o 
 -10  11   4        0.53        0.70      0.37 o 
  -9  11   4       11.77       15.40      1.06 o 
  -8  11   4       20.07       16.73      1.30 o 
  -7  11   4       51.02       46.88      1.69 o 
  -6  11   4      231.55      222.03      2.82 o 
  -5  11   4      957.33      977.40      7.39 o 
  -4  11   4       10.69       10.31      0.71 o 
  -3  11   4        3.83        3.79      0.47 o 
  -2  11   4      745.73      719.13     10.39 o 
  -1  11   4        7.81        9.35      0.56 o 
   0  11   4       48.04       50.93      1.18 o 
   1  11   4       66.92       62.11      1.37 o 
   2  11   4       33.43       30.69      1.07 o 
   3  11   4      425.97      379.66      3.37 o 
   4  11   4      202.52      201.85      2.61 o 
   5  11   4      609.94      605.11      7.70 o 
   6  11   4       42.74       40.65      1.52 o 
   7  11   4       11.32        7.48      0.78 o 
   8  11   4      136.87      113.14      4.04 o 
   9  11   4        2.16       -0.38      0.53 o 
 -10  12   4       56.33       61.81      2.40 o 
  -9  12   4       22.82       26.50      1.27 o 
  -8  12   4      237.21      224.70      4.26 o 
  -7  12   4        1.42        1.17      0.67 o 
  -6  12   4      201.53      196.38      2.80 o 
  -5  12   4       19.10       21.37      1.04 o 
  -4  12   4       84.66       86.66      1.77 o 
  -3  12   4        0.41        1.38      0.50 o 
  -2  12   4      113.49      103.85      2.20 o 
  -1  12   4      294.46      301.84      3.97 o 
   0  12   4        8.27        7.50      0.66 o 
   1  12   4       78.55       75.01      1.59 o 
   2  12   4      139.98      139.55      2.57 o 
   3  12   4      213.62      207.42      2.86 o 
   4  12   4      177.33      167.31      3.04 o 
   5  12   4      746.47      745.13      5.88 o 
   6  12   4       47.45       37.47      1.59 o 
   7  12   4        5.45        3.15      0.64 o 
   8  12   4        0.16        1.11      0.57 o 
   9  12   4       40.92       32.34      1.58 o 
  -9  13   4       19.71       21.78      1.07 o 
  -8  13   4       26.00       23.90      1.13 o 
  -7  13   4       75.79       74.84      2.09 o 
  -6  13   4      370.38      378.10      5.20 o 
  -5  13   4      497.92      527.16      4.60 o 
  -4  13   4        0.03        0.98      0.66 o 
  -3  13   4       19.15       15.81      0.80 o 
  -2  13   4      135.30      152.59      2.56 o 
  -1  13   4       10.04        7.12      0.70 o 
   0  13   4      267.76      257.78      4.89 o 
   1  13   4      334.64      335.51      7.09 o 
   2  13   4       20.51       17.73      0.99 o 
   3  13   4      864.31      888.73      8.26 o 
   4  13   4       79.59       73.72      1.87 o 
   5  13   4      373.43      357.67      6.04 o 
   6  13   4       47.63       45.85      1.73 o 
   7  13   4       22.28       21.31      1.18 o 
   8  13   4       23.05       16.62      1.08 o 
  -9  14   4       23.50       30.42      1.54 o 
  -8  14   4       30.61       22.77      1.17 o 
  -7  14   4       15.68       14.53      1.02 o 
  -6  14   4      108.87      114.06      2.25 o 
  -5  14   4        9.80        7.47      0.76 o 
  -4  14   4       86.71      100.30      2.08 o 
  -3  14   4      222.14      212.56      3.08 o 
  -2  14   4       24.84       26.35      1.21 o 
  -1  14   4       61.50       66.05      1.72 o 
   0  14   4        5.82        7.12      0.87 o 
   1  14   4       49.28       46.43      1.37 o 
   2  14   4      124.47      117.14      2.30 o 
   3  14   4      228.07      234.09      4.37 o 
   4  14   4      128.05      136.05      4.74 o 
   5  14   4        0.00        1.29      1.34 o 
   6  14   4        2.99        1.73      0.62 o 
   7  14   4       13.96       12.28      1.45 o 
   8  14   4       23.29       24.94      1.43 o 
  -8  15   4        1.78        1.07      0.58 o 
  -7  15   4       15.54       15.14      1.06 o 
  -6  15   4       77.09       94.12      1.99 o 
  -5  15   4       31.38       33.25      1.30 o 
  -4  15   4       26.10       19.17      0.96 o 
  -3  15   4        0.17        0.31      0.64 o 
  -2  15   4       24.05       23.96      1.14 o 
  -1  15   4      320.55      361.64      4.10 o 
   0  15   4       95.80       87.02      1.87 o 
   1  15   4        6.49        7.15      0.81 o 
   2  15   4        8.39        7.73      0.88 o 
   3  15   4       46.79       50.76      2.15 o 
   4  15   4        7.03        8.29      1.20 o 
   5  15   4       70.73       68.84      2.62 o 
   6  15   4        5.37        1.89      0.68 o 
   7  15   4       25.51       23.53      1.34 o 
  -7  16   4        1.22       -0.10      0.63 o 
  -6  16   4       28.05       36.95      1.20 o 
  -5  16   4       53.39       60.01      1.50 o 
  -4  16   4      100.90      113.11      2.26 o 
  -3  16   4      160.31      176.29      3.30 o 
  -2  16   4       82.81       87.10      2.18 o 
  -1  16   4        9.85        7.66      0.83 o 
   0  16   4       11.79        8.70      0.82 o 
   1  16   4       46.23       45.93      1.45 o 
   2  16   4      174.88      184.53      3.19 o 
   3  16   4       42.84       39.71      2.12 o 
   4  16   4        0.16       -0.27      0.79 o 
   5  16   4        0.37        0.63      0.62 o 
   6  16   4      108.26      114.33      2.94 o 
   7  16   4        0.11        1.06      0.63 o 
  -7  17   4       24.75       30.44      2.49 o 
  -6  17   4       35.74       38.85      1.45 o 
  -5  17   4       20.06       19.81      1.03 o 
  -4  17   4       44.84       45.05      1.55 o 
  -3  17   4       21.98       22.71      1.16 o 
  -2  17   4        0.08       -0.10      0.74 o 
  -1  17   4      105.29      109.73      2.26 o 
   0  17   4        1.52        1.10      0.68 o 
   1  17   4       16.02       22.00      1.29 o 
   2  17   4       45.28       48.75      1.82 o 
   3  17   4        9.90        8.46      1.25 o 
   4  17   4      146.57      168.89      4.53 o 
   5  17   4      151.72      157.78      6.03 o 
   6  17   4       15.97       11.48      1.01 o 
  -6  18   4        0.98        1.14      0.74 o 
  -5  18   4       14.12       15.26      0.82 o 
  -4  18   4       40.35       47.19      1.48 o 
  -3  18   4       84.95       97.94      2.00 o 
  -2  18   4        0.81        0.55      0.55 o 
  -1  18   4       26.06       25.32      1.09 o 
   0  18   4       80.27       90.81      2.13 o 
   1  18   4        4.57        4.81      0.86 o 
   2  18   4        5.96        4.75      0.84 o 
   3  18   4       59.40       62.19      2.13 o 
   4  18   4        4.36        4.36      0.65 o 
   5  18   4        3.62        4.16      0.74 o 
  -4  19   4       11.17       14.42      0.76 o 
  -3  19   4       10.32       12.96      0.74 o 
  -2  19   4       25.29       30.72      1.01 o 
  -1  19   4       33.96       43.17      1.57 o 
   0  19   4      121.68      132.47      2.70 o 
   1  19   4       77.37       91.96      2.34 o 
   2  19   4        5.96        5.32      0.76 o 
   3  19   4        0.03       -0.51      0.51 o 
   4  19   4        5.65        3.03      1.13 o 
  -3  20   4       16.20       22.18      6.01 o 
  -2  20   4       55.81       66.93      1.65 o 
  -1  20   4        0.92        1.11      0.73 o 
   0  20   4      157.18      186.69      3.93 o 
   1  20   4       50.00       52.85      4.71 o 
   2  20   4      128.96      164.67      5.74 o 
 -12   1   5        2.96        3.22      0.64 o 
 -11   1   5        0.27        2.48      0.73 o 
 -10   1   5       13.40       16.35      0.98 o 
  -9   1   5        1.40        1.37      0.58 o 
  -8   1   5        2.92        2.46      0.60 o 
  -7   1   5      184.75      193.90      2.51 o 
  -6   1   5       79.28       77.50      1.42 o 
  -5   1   5       12.36        7.53      0.53 o 
  -4   1   5      158.07      178.68      8.61 o 
  -3   1   5       82.98       75.99      4.32 o 
  -2   1   5       24.21       23.17      1.75 o 
  -1   1   5      233.41      256.63      5.81 o 
   0   1   5        0.49        1.92      0.80 o 
   1   1   5       51.60       49.42      2.88 o 
   2   1   5      193.21      213.99      6.67 o 
   3   1   5     1121.03     1133.37     33.83 o 
   4   1   5       62.98       71.31      1.66 o 
   5   1   5       98.49       76.60      1.51 o 
   6   1   5       16.24       19.03      0.95 o 
   7   1   5      232.06      248.54      2.98 o 
   8   1   5      111.75      109.43      2.48 o 
   9   1   5       78.68       77.98      2.02 o 
  10   1   5        0.28        0.82      0.84 o 
  11   1   5        5.15        4.72      1.06 o 
 -12   2   5       39.02       42.31      1.62 o 
 -11   2   5      181.28      204.68      3.45 o 
 -10   2   5      104.58      112.43      2.45 o 
  -9   2   5       22.08       23.72      1.15 o 
  -8   2   5       36.74       33.37      1.23 o 
  -7   2   5      428.24      449.82      6.01 o 
  -6   2   5      368.55      359.74      3.65 o 
  -5   2   5       14.46       12.13      0.63 o 
  -4   2   5      261.86      203.66      7.56 o 
  -3   2   5     2745.95     2956.94     94.66 o 
  -2   2   5      140.65      147.50      3.69 o 
  -1   2   5      141.18      150.14      5.14 o 
   0   2   5      968.89      954.38     11.03 o 
   1   2   5      689.00      798.22     14.21 o 
   2   2   5       57.59       74.01      3.60 o 
   3   2   5     1043.51     1246.50     54.45 o 
   4   2   5      111.85       79.53      1.90 o 
   5   2   5      125.79      112.45      1.89 o 
   6   2   5       50.48       50.95      1.42 o 
   7   2   5      192.58      195.18      2.66 o 
   8   2   5     1436.45     1496.09     16.47 o 
   9   2   5       54.97       59.82      2.03 o 
  10   2   5      190.98      221.94      6.10 o 
  11   2   5       13.46       16.10      2.68 o 
 -12   3   5        7.33        6.64      1.10 o 
 -11   3   5       45.10       32.96      1.64 o 
 -10   3   5       43.22       40.46      1.52 o 
  -9   3   5      124.57      128.81      2.57 o 
  -8   3   5      185.65      174.31      2.90 o 
  -7   3   5      160.90      168.86      2.46 o 
  -6   3   5        5.49        3.75      0.54 o 
  -5   3   5      198.49      233.86      2.39 o 
  -4   3   5      874.82      798.32     13.91 o 
  -3   3   5       26.51       32.30      2.08 o 
  -2   3   5      346.36      367.70      6.31 o 
  -1   3   5     2934.91     3252.37     30.94 o 
   0   3   5       49.64       36.16      2.59 o 
   1   3   5      143.88      149.11      5.10 o 
   2   3   5       29.94       47.85      3.58 o 
   3   3   5      477.96      465.20     10.23 o 
   4   3   5        1.24        0.86      0.60 o 
   5   3   5       53.54       39.08      1.13 o 
   6   3   5       50.89       55.17      1.45 o 
   7   3   5       65.55       62.77      1.79 o 
   8   3   5       38.43       33.64      1.61 o 
   9   3   5      135.63      141.44      3.32 o 
  10   3   5       45.46       46.46      1.77 o 
  11   3   5        6.43       11.42      1.12 o 
 -12   4   5        7.60        6.09      1.03 o 
 -11   4   5      359.17      376.71      6.42 o 
 -10   4   5       49.30       52.06      1.69 o 
  -9   4   5       27.06       35.22      1.41 o 
  -8   4   5      285.77      295.23      4.60 o 
  -7   4   5        0.40        0.23      0.54 o 
  -6   4   5       25.68       19.65      0.91 o 
  -5   4   5       34.21       36.26      1.01 o 
  -4   4   5     1128.68     1052.10     33.36 o 
  -3   4   5     3437.36     3802.02     51.03 o 
  -2   4   5      310.12      291.48      6.74 o 
  -1   4   5     5683.98     6153.74     50.83 o 
   0   4   5     1494.22     1653.64     50.22 o 
   1   4   5      720.06      755.22     15.65 o 
   2   4   5      504.84      572.93     11.52 o 
   3   4   5        2.53        0.88      1.51 o 
   4   4   5       39.05       37.28      1.20 o 
   5   4   5      280.01      310.15      4.97 o 
   6   4   5      444.95      428.65      4.81 o 
   7   4   5      191.46      186.58      3.42 o 
   8   4   5      218.32      205.88      4.06 o 
   9   4   5       92.47       97.78      2.56 o 
  10   4   5       25.12       25.69      1.36 o 
  11   4   5        0.02        1.25      1.17 o 
 -11   5   5        1.61        0.69      0.46 o 
 -10   5   5      389.48      413.96      5.79 o 
  -9   5   5      535.66      561.84      7.95 o 
  -8   5   5       24.50       24.30      1.11 o 
  -7   5   5      117.95      125.43      2.41 o 
  -6   5   5       31.26       33.90      1.21 o 
  -5   5   5      982.36      959.26      8.43 o 
  -4   5   5      135.09      126.41      3.77 o 
  -3   5   5      879.45      964.66     39.68 o 
  -2   5   5        9.03        6.98      1.05 o 
  -1   5   5       74.39       76.25      3.74 o 
   0   5   5     1347.04     1517.71     26.26 o 
   1   5   5       61.04       44.98      4.19 o 
   2   5   5      104.86      133.09      8.05 o 
   3   5   5      625.03      653.19      9.62 o 
   4   5   5       52.77       80.30      1.74 o 
   5   5   5      237.48      249.34      4.98 o 
   6   5   5       29.28       26.25      1.45 o 
   7   5   5      104.09      112.26      2.81 o 
   8   5   5       10.16       10.56      0.96 o 
   9   5   5       44.71       44.47      1.75 o 
  10   5   5       45.41       41.07      1.62 o 
 -11   6   5       12.04       10.38      0.65 o 
 -10   6   5       76.26       77.38      1.81 o 
  -9   6   5       22.30       27.21      1.25 o 
  -8   6   5      273.37      269.31      3.37 o 
  -7   6   5        8.02       13.98      0.87 o 
  -6   6   5      158.95      147.25      2.41 o 
  -5   6   5       81.86       75.63      1.41 o 
  -4   6   5     1441.07     1388.85     15.70 o 
  -3   6   5      401.26      412.89     14.51 o 
  -2   6   5       11.34       16.13      1.73 o 
  -1   6   5     1551.61     1605.51     28.58 o 
   0   6   5      172.07      177.36     18.85 o 
   1   6   5      572.98      636.34     14.66 o 
   2   6   5      374.18      427.14     14.38 o 
   3   6   5      215.95      214.20      4.18 o 
   4   6   5      545.90      591.07      7.62 o 
   5   6   5        0.30        1.01      0.68 o 
   6   6   5       40.35       37.98      1.58 o 
   7   6   5       31.44       26.54      1.54 o 
   8   6   5       26.24       24.76      1.84 o 
   9   6   5      214.98      201.86      3.78 o 
  10   6   5       29.73       31.55      1.28 o 
 -11   7   5       10.96        9.26      0.79 o 
 -10   7   5        0.33        0.36      0.46 o 
  -9   7   5       40.55       29.37      1.25 o 
  -8   7   5      382.00      369.07      3.89 o 
  -7   7   5      618.82      612.43      5.86 o 
  -6   7   5      319.27      316.62      3.50 o 
  -5   7   5      244.66      232.65      2.37 o 
  -4   7   5       71.84       55.68      1.15 o 
  -3   7   5      344.27      346.87      5.08 o 
  -2   7   5     1379.96     1479.62     10.93 o 
  -1   7   5     1159.57     1221.43     18.88 o 
   0   7   5     1748.72     1819.95     41.69 o 
   1   7   5     1174.86     1179.24     24.04 o 
   2   7   5      499.91      539.22      9.55 o 
   3   7   5      203.54      210.65      3.58 o 
   4   7   5      219.22      233.96      4.09 o 
   5   7   5      488.89      472.36      6.88 o 
   6   7   5      166.44      161.06      4.49 o 
   7   7   5      129.34      116.03      2.66 o 
   8   7   5        1.00       -0.58      0.69 o 
   9   7   5        7.83        9.68      0.95 o 
  10   7   5        0.00        0.98      0.50 o 
 -11   8   5       16.24       16.41      0.89 o 
 -10   8   5       64.49       61.13      1.75 o 
  -9   8   5        2.63        3.08      0.69 o 
  -8   8   5        5.76        4.72      0.84 o 
  -7   8   5       45.04       39.25      1.51 o 
  -6   8   5      319.57      268.88      3.10 o 
  -5   8   5        0.00        0.96      0.41 o 
  -4   8   5       88.77       94.24      1.51 o 
  -3   8   5       52.49       59.04      1.16 o 
  -2   8   5       47.84       41.74      0.95 o 
  -1   8   5      707.74      685.41      4.83 o 
   0   8   5        1.39        1.77      0.37 o 
   1   8   5      101.97       98.03      1.44 o 
   2   8   5      479.36      452.72      6.97 o 
   3   8   5      749.15      796.46     15.08 o 
   4   8   5       29.83       32.39      1.34 o 
   5   8   5        0.19        0.80      0.84 o 
   6   8   5       37.79       29.39      1.51 o 
   7   8   5        4.35        5.44      0.81 o 
   8   8   5      155.40      144.76      2.84 o 
   9   8   5       77.19       68.59      1.66 o 
  10   8   5       74.04       84.15      3.66 o 
 -11   9   5       82.83       96.05      4.82 o 
 -10   9   5       92.51       94.38      2.16 o 
  -9   9   5       57.33       64.01      1.97 o 
  -8   9   5      131.38      129.38      2.89 o 
  -7   9   5        9.79        6.70      0.88 o 
  -6   9   5      780.76      786.88      7.80 o 
  -5   9   5       55.09       47.88      1.18 o 
  -4   9   5       50.06       55.42      1.35 o 
  -3   9   5      480.28      435.12      5.41 o 
  -2   9   5      583.27      589.40      6.22 o 
  -1   9   5      169.13      159.99      2.42 o 
   0   9   5      227.57      240.17      2.41 o 
   1   9   5       47.36       58.23      1.67 o 
   2   9   5      250.56      222.31      2.62 o 
   3   9   5      221.79      235.39      4.54 o 
   4   9   5      677.10      667.54     11.32 o 
   5   9   5      172.01      152.32      3.36 o 
   6   9   5       37.93       36.82      1.58 o 
   7   9   5       82.35       62.68      2.17 o 
   8   9   5       24.12       17.12      1.27 o 
   9   9   5       24.82       23.42      1.06 o 
  10   9   5        2.24        3.12      1.03 o 
 -10  10   5       34.16       36.30      1.29 o 
  -9  10   5       13.90       19.42      1.17 o 
  -8  10   5       36.38       38.98      1.65 o 
  -7  10   5        3.18        2.04      0.63 o 
  -6  10   5      741.79      764.35      6.30 o 
  -5  10   5      538.33      513.15      4.97 o 
  -4  10   5      218.42      208.04      2.88 o 
  -3  10   5        1.22        1.75      0.39 o 
  -2  10   5       22.15       19.90      0.76 o 
  -1  10   5      315.64      270.84      4.12 o 
   0  10   5       66.96       67.93      1.28 o 
   1  10   5       26.68       24.04      0.91 o 
   2  10   5     1328.40     1222.52     16.43 o 
   3  10   5       20.44       21.65      1.00 o 
   4  10   5       68.62       68.86      2.05 o 
   5  10   5        6.10        6.20      0.93 o 
   6  10   5      213.05      231.64      5.75 o 
   7  10   5        0.69        0.02      0.81 o 
   8  10   5        0.98        0.16      0.61 o 
   9  10   5        5.38        8.98      0.69 o 
 -10  11   5       60.83       65.77      1.81 o 
  -9  11   5       88.95       94.35      2.56 o 
  -8  11   5       50.31       51.43      2.16 o 
  -7  11   5       31.92       28.58      1.40 o 
  -6  11   5       94.48       88.39      1.85 o 
  -5  11   5      183.43      188.55      2.43 o 
  -4  11   5       25.68       27.16      1.03 o 
  -3  11   5      750.01      725.03      6.93 o 
  -2  11   5      213.84      231.94      4.05 o 
  -1  11   5        0.21        0.19      0.42 o 
   0  11   5       30.41       27.78      0.97 o 
   1  11   5       17.43       17.27      0.84 o 
   2  11   5      236.23      241.71      2.97 o 
   3  11   5       37.35       32.87      1.23 o 
   4  11   5       89.05       88.74      2.30 o 
   5  11   5        0.32        1.46      0.65 o 
   6  11   5      298.51      339.90      9.33 o 
   7  11   5        2.49        0.58      0.61 o 
   8  11   5        3.33        5.94      0.66 o 
   9  11   5       33.12       34.42      1.55 o 
  -9  12   5       35.62       36.63      1.37 o 
  -8  12   5        0.90        1.24      0.64 o 
  -7  12   5        6.58        6.25      0.74 o 
  -6  12   5       87.90       91.49      1.68 o 
  -5  12   5      565.10      578.23      5.65 o 
  -4  12   5      158.44      149.24      2.28 o 
  -3  12   5       91.01       82.09      1.73 o 
  -2  12   5        0.39        0.48      0.50 o 
  -1  12   5      218.72      202.54      2.38 o 
   0  12   5       32.21       34.26      1.09 o 
   1  12   5      287.15      299.04      5.59 o 
   2  12   5      238.54      219.80      3.01 o 
   3  12   5      279.98      275.55      7.50 o 
   4  12   5      149.97      145.58      2.80 o 
   5  12   5       95.69       96.65      2.85 o 
   6  12   5       17.47       15.57      1.18 o 
   7  12   5       58.54       56.97      1.79 o 
   8  12   5        7.93        3.98      1.24 o 
  -9  13   5       17.96       12.92      0.82 o 
  -8  13   5        5.32        3.33      0.80 o 
  -7  13   5       10.77       11.34      0.83 o 
  -6  13   5        5.43        6.76      0.67 o 
  -5  13   5       15.67       15.02      0.83 o 
  -4  13   5       45.43       45.45      1.33 o 
  -3  13   5      129.60      128.76      2.22 o 
  -2  13   5        4.04        3.31      0.58 o 
  -1  13   5      118.61      122.12      1.96 o 
   0  13   5       35.88       32.77      1.10 o 
   1  13   5      636.89      641.70     12.43 o 
   2  13   5      162.51      168.62      2.89 o 
   3  13   5        5.01        5.21      1.20 o 
   4  13   5       15.90       13.79      1.08 o 
   5  13   5      138.24      146.32      5.08 o 
   6  13   5        0.06       -0.34      0.76 o 
   7  13   5       23.70       17.85      1.00 o 
   8  13   5       36.22       37.53      1.74 o 
  -8  14   5       35.50       34.23      1.33 o 
  -7  14   5       16.83       17.36      1.01 o 
  -6  14   5       78.58       77.75      1.82 o 
  -5  14   5        7.61        7.62      0.71 o 
  -4  14   5        3.80        3.95      0.79 o 
  -3  14   5       12.03       11.54      0.92 o 
  -2  14   5       24.05       18.69      1.05 o 
  -1  14   5      232.88      214.75      3.12 o 
   0  14   5       48.54       46.73      1.50 o 
   1  14   5       47.36       47.56      1.53 o 
   2  14   5        3.06        1.85      0.73 o 
   3  14   5      120.85      119.62      2.63 o 
   4  14   5      212.67      212.42      4.27 o 
   5  14   5        1.56        1.67      0.83 o 
   6  14   5       24.08       26.56      1.51 o 
   7  14   5       50.07       53.86      2.82 o 
  -8  15   5       16.70       15.33      2.26 o 
  -7  15   5       24.80       22.81      1.03 o 
  -6  15   5       60.52       66.72      1.62 o 
  -5  15   5        0.08        0.11      0.60 o 
  -4  15   5       61.34       58.94      1.72 o 
  -3  15   5       10.35       10.08      1.03 o 
  -2  15   5       27.99       29.72      1.28 o 
  -1  15   5      183.01      182.44      2.83 o 
   0  15   5       31.37       25.18      1.30 o 
   1  15   5       17.18       17.60      0.98 o 
   2  15   5       47.21       43.72      1.61 o 
   3  15   5      190.06      198.41      3.72 o 
   4  15   5        9.87       11.54      1.69 o 
   5  15   5       56.32       58.68      2.23 o 
   6  15   5        6.10        6.92      0.87 o 
   7  15   5       37.12       33.49      1.81 o 
  -7  16   5        1.32        2.79      1.09 o 
  -6  16   5       30.51       26.36      1.53 o 
  -5  16   5       12.40       10.88      0.86 o 
  -4  16   5       16.91       16.38      0.98 o 
  -3  16   5       10.39       10.76      0.92 o 
  -2  16   5      111.68       92.39      2.13 o 
  -1  16   5       67.39       59.56      1.82 o 
   0  16   5      120.97      120.76      2.51 o 
   1  16   5       46.97       40.03      1.51 o 
   2  16   5        0.81        0.61      0.59 o 
   3  16   5      105.17      113.73      3.02 o 
   4  16   5        6.05        6.23      0.98 o 
   5  16   5        8.63        8.24      1.04 o 
   6  16   5       21.47       20.87      1.11 o 
  -6  17   5        1.94        1.87      0.63 o 
  -5  17   5       13.73       14.45      0.90 o 
  -4  17   5        1.32        1.66      0.60 o 
  -3  17   5        7.37        6.25      0.72 o 
  -2  17   5      240.70      259.45      5.16 o 
  -1  17   5       21.92       24.68      1.28 o 
   0  17   5        1.88        2.41      0.66 o 
   1  17   5        2.11        2.54      0.74 o 
   2  17   5      141.88      140.37      2.63 o 
   3  17   5        0.83        0.44      0.58 o 
   4  17   5        3.31        4.28      0.60 o 
   5  17   5       19.40       25.39      1.36 o 
  -5  18   5        2.89        0.90      0.49 o 
  -4  18   5      133.67      150.74      2.63 o 
  -3  18   5        7.64        8.06      0.70 o 
  -2  18   5       66.81       68.81      1.76 o 
  -1  18   5      192.93      204.30      3.77 o 
   0  18   5        3.61        3.78      0.71 o 
   1  18   5      144.99      160.33      3.72 o 
   2  18   5      274.93      314.53     12.42 o 
   3  18   5       12.16       12.07      0.97 o 
   4  18   5        0.67        2.16      0.99 o 
  -4  19   5       26.40       30.04      1.48 o 
  -3  19   5       72.02       78.09      1.81 o 
  -2  19   5      160.91      174.19      2.55 o 
  -1  19   5       65.29       68.40      1.98 o 
   0  19   5        0.59       -0.39      0.65 o 
   1  19   5        0.00        1.00      0.51 o 
   2  19   5        0.00       -0.26      0.68 o 
   3  19   5       56.22       57.90      2.43 o 
  -1  20   5       14.56       18.01      1.35 o 
   0  20   5       95.49      127.76      4.42 o 
 -12   0   6       10.38       16.09      1.47 o 
 -11   0   6       73.89       77.63      4.29 o 
 -10   0   6        7.80        8.26      1.26 o 
  -9   0   6       67.22       67.58      3.87 o 
  -8   0   6       63.08       68.65      2.22 o 
  -7   0   6       73.17       58.64      1.85 o 
  -6   0   6      204.04      202.15      3.19 o 
  -5   0   6       12.88       12.76      0.71 o 
  -4   0   6     2488.16     2669.76     16.15 o 
  -3   0   6     1195.29     1255.53     24.63 o 
  -2   0   6       61.08       76.55      8.68 o 
  -1   0   6       39.05       71.76      4.08 o 
   0   0   6       64.27       83.99      3.66 o 
   1   0   6     1926.49     2140.63     25.03 o 
   2   0   6      610.88      706.58     22.35 o 
   3   0   6     1144.73     1216.69     20.36 o 
   4   0   6      346.07      333.53      4.15 o 
   5   0   6        2.57        4.45      1.06 o 
   6   0   6       46.35       52.37      2.10 o 
   7   0   6       49.50       39.88      2.06 o 
   8   0   6      313.63      304.40      6.65 o 
   9   0   6       13.83       16.17      1.73 o 
  10   0   6       62.56       70.97      7.67 o 
 -12   1   6       11.43       11.94      0.89 o 
 -11   1   6      113.10      109.20      3.09 o 
 -10   1   6      211.11      210.50      4.56 o 
  -9   1   6      473.67      476.12      9.20 o 
  -8   1   6       12.02       13.08      0.85 o 
  -7   1   6      333.72      341.16      5.01 o 
  -6   1   6        2.87        7.12      0.59 o 
  -5   1   6      511.43      539.54      5.23 o 
  -4   1   6      144.83      153.93      2.17 o 
  -3   1   6       11.00       10.88      1.41 o 
  -2   1   6       41.38       55.99      3.58 o 
  -1   1   6      671.12      709.23     10.04 o 
   0   1   6     1114.64     1068.88     38.22 o 
   1   1   6      623.60      704.13     23.79 o 
   2   1   6      920.38     1110.06     36.95 o 
   3   1   6      450.25      535.26      6.99 o 
   4   1   6       49.91       43.75      1.17 o 
   5   1   6     1279.74     1308.71      9.26 o 
   6   1   6      927.42      951.06      6.41 o 
   7   1   6       34.98       27.61      1.29 o 
   8   1   6      417.60      443.00      7.84 o 
   9   1   6        0.07        0.80      0.71 o 
  10   1   6      266.48      276.64     14.63 o 
 -12   2   6       49.15       52.71      2.41 o 
 -11   2   6       34.97       29.74      1.48 o 
 -10   2   6        0.03        0.32      0.66 o 
  -9   2   6        0.06        1.57      0.64 o 
  -8   2   6        1.05        1.20      0.55 o 
  -7   2   6      108.28      103.95      1.86 o 
  -6   2   6       16.14       16.22      0.72 o 
  -5   2   6        2.11        5.26      0.47 o 
  -4   2   6      147.53      186.39      2.66 o 
  -3   2   6      284.98      283.98      8.78 o 
  -2   2   6      903.49      931.54     11.40 o 
  -1   2   6     3351.69     3641.05     67.95 o 
   0   2   6      381.36      460.04     16.73 o 
   1   2   6      322.23      358.03     13.10 o 
   2   2   6      267.37      269.67     10.66 o 
   3   2   6        7.52       13.31      0.90 o 
   4   2   6      402.46      406.31      4.36 o 
   5   2   6       68.15       64.12      1.47 o 
   6   2   6      320.33      311.98      3.74 o 
   7   2   6      498.57      522.40      4.75 o 
   8   2   6      172.42      159.13      3.55 o 
   9   2   6       96.27       97.82      2.38 o 
  10   2   6        6.83        7.19      1.33 o 
 -11   3   6       15.43       14.72      0.96 o 
 -10   3   6       34.11       33.49      1.73 o 
  -9   3   6      150.61      138.85      2.62 o 
  -8   3   6       42.60       35.41      1.35 o 
  -7   3   6        8.78        8.51      0.75 o 
  -6   3   6       76.31       78.46      1.49 o 
  -5   3   6       26.43       25.52      0.78 o 
  -4   3   6      741.87      736.07      8.67 o 
  -3   3   6      365.23      358.40      9.06 o 
  -2   3   6      974.96     1102.60     29.67 o 
  -1   3   6        2.08        1.30      1.57 o 
   0   3   6       68.33       53.39      3.55 o 
   1   3   6     4373.39     4818.54     62.65 o 
   2   3   6      421.24      476.16     18.34 o 
   3   3   6      461.98      474.64      9.24 o 
   4   3   6      222.37      216.40      2.68 o 
   5   3   6       37.10       30.48      1.03 o 
   6   3   6       67.83       72.41      1.55 o 
   7   3   6        0.01        0.76      0.71 o 
   8   3   6       23.82       19.91      1.13 o 
   9   3   6        0.17        0.40      0.59 o 
  10   3   6        7.88        7.63      1.15 o 
 -11   4   6       44.67       43.36      1.46 o 
 -10   4   6        0.07        0.72      0.55 o 
  -9   4   6        0.40        0.43      0.61 o 
  -8   4   6      125.71      117.51      2.44 o 
  -7   4   6      204.13      204.57      2.94 o 
  -6   4   6      349.21      366.51      3.66 o 
  -5   4   6      148.43      149.31      1.85 o 
  -4   4   6        6.58       12.22      0.60 o 
  -3   4   6      155.16      123.63      4.45 o 
  -2   4   6      252.65      270.02      8.84 o 
  -1   4   6     2006.56     1988.26     58.62 o 
   0   4   6      130.93      145.87      5.47 o 
   1   4   6     3303.01     3691.15     36.48 o 
   2   4   6      291.89      348.78      9.63 o 
   3   4   6      401.97      408.02      6.30 o 
   4   4   6      379.06      369.65      5.49 o 
   5   4   6        1.07        0.88      0.53 o 
   6   4   6      643.97      621.44      5.45 o 
   7   4   6        3.93        6.86      0.77 o 
   8   4   6       47.39       41.73      1.51 o 
   9   4   6        7.64        8.01      0.88 o 
  10   4   6        0.53        0.93      0.59 o 
 -11   5   6       55.13       48.99      1.40 o 
 -10   5   6      130.58      130.78      2.78 o 
  -9   5   6       11.68       14.95      0.98 o 
  -8   5   6        3.12        4.80      0.68 o 
  -7   5   6      134.62      134.82      2.52 o 
  -6   5   6        0.26        0.79      0.44 o 
  -5   5   6       21.90       21.11      0.82 o 
  -4   5   6       38.74       31.32      0.91 o 
  -3   5   6      998.05     1018.11     21.08 o 
  -2   5   6     2313.81     2617.83     73.39 o 
  -1   5   6     1097.59     1378.93     34.94 o 
   0   5   6        6.27        5.36      1.67 o 
   1   5   6       62.35       56.32      5.00 o 
   2   5   6        5.00        6.66      0.74 o 
   3   5   6      123.89      106.24      2.28 o 
   4   5   6      436.12      425.02      7.03 o 
   5   5   6       13.81       12.27      0.87 o 
   6   5   6     1079.80     1013.67     10.79 o 
   7   5   6      237.94      221.92      4.41 o 
   8   5   6      355.74      334.16      6.03 o 
   9   5   6       19.85       18.81      1.22 o 
  10   5   6        1.57        1.71      0.58 o 
 -11   6   6       30.42       32.55      1.35 o 
 -10   6   6        0.57        0.40      0.50 o 
  -9   6   6        4.49        1.81      0.57 o 
  -8   6   6      518.94      531.32      4.69 o 
  -7   6   6       14.45       12.24      0.91 o 
  -6   6   6      568.31      556.36      4.71 o 
  -5   6   6      192.62      178.46      2.40 o 
  -4   6   6      140.59      133.11      1.64 o 
  -3   6   6     1181.31     1117.08     10.77 o 
  -2   6   6      832.77      936.74     12.35 o 
  -1   6   6       66.11       60.91      1.91 o 
   0   6   6      756.06      797.15     12.87 o 
   1   6   6      162.63      173.86      2.51 o 
   2   6   6       77.85       65.81      1.36 o 
   3   6   6       23.29       12.52      0.78 o 
   4   6   6      221.55      202.07      3.43 o 
   5   6   6       48.40       43.34      1.64 o 
   6   6   6      300.57      283.60      3.67 o 
   7   6   6      165.69      161.72      2.63 o 
   8   6   6       26.00       34.43      1.31 o 
   9   6   6       19.62       16.86      1.18 o 
  10   6   6       12.38       12.17      1.41 o 
 -11   7   6       21.85       19.86      1.12 o 
 -10   7   6      102.98      102.86      2.20 o 
  -9   7   6        1.86        1.94      0.58 o 
  -8   7   6       34.18       36.92      1.27 o 
  -7   7   6      512.78      562.52      5.14 o 
  -6   7   6       11.34        8.21      0.88 o 
  -5   7   6      276.09      249.49      2.72 o 
  -4   7   6      235.50      216.42      2.24 o 
  -3   7   6      212.40      192.72      3.03 o 
  -2   7   6      939.12      959.09      7.81 o 
  -1   7   6      459.67      430.73      7.01 o 
   0   7   6       96.42       94.59      1.54 o 
   1   7   6       72.47       86.39      1.59 o 
   2   7   6       58.69       80.77      1.57 o 
   3   7   6      785.77      762.59      7.64 o 
   4   7   6       39.27       33.94      1.42 o 
   5   7   6      204.90      209.47      4.54 o 
   6   7   6      744.92      769.72     10.58 o 
   7   7   6      211.71      180.33      3.16 o 
   8   7   6       26.88       23.33      1.18 o 
   9   7   6       21.15       19.10      1.04 o 
  10   7   6        0.33       -0.29      0.58 o 
 -11   8   6       11.08       13.50      0.89 o 
 -10   8   6        2.01        2.23      0.57 o 
  -9   8   6        8.58        9.56      0.89 o 
  -8   8   6      124.74      127.23      2.48 o 
  -7   8   6      904.76      933.62      7.96 o 
  -6   8   6       16.64       15.00      0.97 o 
  -5   8   6        7.21        6.06      0.53 o 
  -4   8   6      247.93      223.35      2.50 o 
  -3   8   6        1.15        0.77      0.46 o 
  -2   8   6      220.34      224.55      3.50 o 
  -1   8   6       76.90       85.45      1.34 o 
   0   8   6      434.96      453.18      4.68 o 
   1   8   6      267.57      276.99      4.33 o 
   2   8   6       45.16       40.39      1.47 o 
   3   8   6      883.94      900.09     10.88 o 
   4   8   6      920.35      876.53     11.97 o 
   5   8   6       66.96       51.39      1.93 o 
   6   8   6        0.92        0.68      0.82 o 
   7   8   6       15.05        9.19      0.98 o 
   8   8   6        0.00        0.22      0.60 o 
   9   8   6       68.04       57.36      1.61 o 
 -10   9   6        1.53        2.43      0.60 o 
  -9   9   6       18.12       12.84      1.16 o 
  -8   9   6      107.87      107.24      2.72 o 
  -7   9   6       69.91       80.69      2.51 o 
  -6   9   6      370.53      360.71      4.91 o 
  -5   9   6       22.51       21.45      0.92 o 
  -4   9   6      364.99      333.66      3.90 o 
  -3   9   6      560.05      578.96      8.17 o 
  -2   9   6        2.25        2.64      0.44 o 
  -1   9   6       95.10       70.90      1.53 o 
   0   9   6      112.64       95.52      1.51 o 
   1   9   6       79.84       58.85      1.34 o 
   2   9   6      447.73      444.97      7.98 o 
   3   9   6      651.17      623.30      7.20 o 
   4   9   6     1194.25     1239.49     16.16 o 
   5   9   6       41.38       29.84      1.65 o 
   6   9   6      115.92      132.87      5.49 o 
   7   9   6       23.64       17.25      1.20 o 
   8   9   6      131.23      120.93      2.42 o 
   9   9   6        0.06       -0.36      0.36 o 
 -10  10   6       10.27       11.61      0.75 o 
  -9  10   6        6.61        6.68      0.91 o 
  -8  10   6        0.72        1.50      0.70 o 
  -7  10   6      559.60      559.33      8.54 o 
  -6  10   6      110.91      110.76      2.18 o 
  -5  10   6        0.48        0.65      0.48 o 
  -4  10   6        0.21        0.97      0.97 o 
  -3  10   6        0.77       -0.22      0.45 o 
  -2  10   6      294.39      287.01      2.95 o 
  -1  10   6       17.96       14.87      0.67 o 
   0  10   6       78.88       76.46      1.49 o 
   1  10   6        0.44        0.84      0.47 o 
   2  10   6       78.88       72.49      2.21 o 
   3  10   6     1104.62     1054.16     11.32 o 
   4  10   6        2.97        3.31      0.78 o 
   5  10   6       12.80       11.24      1.25 o 
   6  10   6      321.23      322.76      7.40 o 
   7  10   6       42.27       40.92      1.58 o 
   8  10   6        6.50        6.75      0.61 o 
   9  10   6        0.63        0.63      0.53 o 
 -10  11   6        6.51        6.57      0.86 o 
  -9  11   6      153.30      155.77      2.71 o 
  -8  11   6       19.14       18.96      1.19 o 
  -7  11   6        9.87       13.15      0.92 o 
  -6  11   6       36.71       34.22      1.15 o 
  -5  11   6      150.02      135.49      2.16 o 
  -4  11   6       68.99       63.48      1.74 o 
  -3  11   6       48.22       39.47      1.22 o 
  -2  11   6       81.91       80.06      1.57 o 
  -1  11   6      102.43       83.24      1.60 o 
   0  11   6       21.96       24.22      0.89 o 
   1  11   6      265.47      243.14      3.46 o 
   2  11   6        0.00        0.33      0.64 o 
   3  11   6      220.44      203.75      4.23 o 
   4  11   6      175.48      169.45      3.65 o 
   5  11   6       50.80       55.78      1.78 o 
   6  11   6        8.09        7.27      0.87 o 
   7  11   6       33.98       35.92      1.43 o 
   8  11   6       26.54       25.05      1.00 o 
  -9  12   6       66.34       69.65      1.69 o 
  -8  12   6       12.13       11.25      0.92 o 
  -7  12   6       91.19       88.24      1.98 o 
  -6  12   6       15.01       10.10      0.70 o 
  -5  12   6      310.87      310.85      3.94 o 
  -4  12   6      926.31      956.54      8.93 o 
  -3  12   6       29.37       20.21      1.05 o 
  -2  12   6      137.91      134.00      2.39 o 
  -1  12   6       20.70       19.47      0.85 o 
   0  12   6      448.12      448.68      5.29 o 
   1  12   6      199.52      203.02      2.71 o 
   2  12   6      592.02      612.47      6.66 o 
   3  12   6        2.95        2.23      0.75 o 
   4  12   6       48.54       42.39      1.55 o 
   5  12   6      178.16      189.19      4.03 o 
   6  12   6      119.72      111.25      3.25 o 
   7  12   6       35.99       38.61      1.41 o 
   8  12   6        0.00        0.14      0.54 o 
  -9  13   6        8.66       11.40      1.01 o 
  -8  13   6      128.24      139.34      2.99 o 
  -7  13   6        0.00        2.30      0.52 o 
  -6  13   6        3.28        1.86      0.47 o 
  -5  13   6        0.23        0.36      0.63 o 
  -4  13   6        0.92        0.99      0.60 o 
  -3  13   6      114.40      107.95      2.56 o 
  -2  13   6      831.59      850.93     13.34 o 
  -1  13   6        0.11        0.10      0.56 o 
   0  13   6       16.73       19.58      0.94 o 
   1  13   6       10.54       11.49      0.89 o 
   2  13   6     1059.02     1123.37     12.67 o 
   3  13   6       65.29       58.95      2.19 o 
   4  13   6       15.56       19.88      1.16 o 
   5  13   6        7.80        5.09      0.76 o 
   6  13   6      120.51      129.58      3.96 o 
   7  13   6       39.78       31.57      1.35 o 
   8  13   6        8.19        5.65      2.09 o 
  -8  14   6        8.77        7.39      0.94 o 
  -7  14   6        0.13        0.54      0.51 o 
  -6  14   6      100.32      104.76      2.54 o 
  -5  14   6       87.24       81.78      2.04 o 
  -4  14   6       31.82       32.32      1.30 o 
  -3  14   6       94.83       93.37      2.01 o 
  -2  14   6        0.08        0.29      0.84 o 
  -1  14   6      134.61      121.90      2.76 o 
   0  14   6     1021.78     1115.74     15.32 o 
   1  14   6       93.85       90.95      1.99 o 
   2  14   6      217.96      211.35      3.43 o 
   3  14   6      142.68      140.37      2.93 o 
   4  14   6        1.09        2.54      0.62 o 
   5  14   6       19.08       20.48      1.23 o 
   6  14   6        0.38       -0.04      0.85 o 
   7  14   6        0.77        2.66      0.53 o 
  -7  15   6       27.37       29.25      1.65 o 
  -6  15   6       16.39       14.99      0.98 o 
  -5  15   6       46.72       47.40      1.66 o 
  -4  15   6        1.21        1.46      0.60 o 
  -3  15   6      123.88      128.95      3.05 o 
  -2  15   6      699.88      715.97     17.73 o 
  -1  15   6       56.77       50.72      1.67 o 
   0  15   6        4.19        3.20      0.62 o 
   1  15   6       95.41       97.60      2.16 o 
   2  15   6      450.40      480.25     11.27 o 
   3  15   6       68.66       66.44      2.67 o 
   4  15   6      213.34      220.92      4.74 o 
   5  15   6        2.28        1.95      0.65 o 
   6  15   6      106.49      125.63      4.28 o 
  -7  16   6       30.15       29.63      3.43 o 
  -6  16   6       30.68       35.60      1.31 o 
  -5  16   6       27.33       38.06      1.39 o 
  -4  16   6      230.43      252.92      3.91 o 
  -3  16   6       19.00       18.69      0.97 o 
  -2  16   6       15.15       14.65      1.07 o 
  -1  16   6        0.05        0.65      0.63 o 
   0  16   6       76.13       73.94      2.54 o 
   1  16   6       34.60       35.12      1.29 o 
   2  16   6      156.79      174.00      2.80 o 
   3  16   6       72.52       81.22      2.15 o 
   4  16   6        1.89        1.16      0.64 o 
   5  16   6       35.09       41.18      2.73 o 
   6  16   6        2.28        5.74      1.00 o 
  -6  17   6       71.59       71.03      2.71 o 
  -5  17   6      128.77      157.93      2.42 o 
  -4  17   6       28.31       28.80      1.41 o 
  -3  17   6       80.27      105.38      2.51 o 
  -2  17   6       47.41       59.71      1.92 o 
  -1  17   6       72.49       67.81      1.89 o 
   0  17   6       25.60       25.67      1.22 o 
   1  17   6        8.49        5.59      0.94 o 
   2  17   6       11.99       13.48      1.07 o 
   3  17   6       40.43       44.14      1.42 o 
   4  17   6       78.87       86.95      2.81 o 
   5  17   6        0.92        0.58      0.69 o 
  -5  18   6       19.47       20.95      1.53 o 
  -4  18   6       28.31       32.83      1.19 o 
  -3  18   6        1.64        0.51      0.60 o 
  -2  18   6       57.82       66.03      1.80 o 
  -1  18   6       13.29       11.03      1.49 o 
   0  18   6        0.14        0.85      1.05 o 
   1  18   6      278.76      311.03     10.70 o 
   2  18   6       32.80       33.91      1.71 o 
   3  18   6       14.68       13.47      0.99 o 
  -3  19   6       27.02       32.47      1.30 o 
  -2  19   6      129.61      160.29      2.79 o 
  -1  19   6       68.38       78.29      1.92 o 
   0  19   6       42.48       46.35      2.52 o 
   1  19   6       24.39       29.41      1.86 o 
   2  19   6       18.59       16.36      1.61 o 
 -11   1   7       61.91       69.86      2.37 o 
 -10   1   7        1.40        0.80      0.73 o 
  -9   1   7       10.67       14.21      0.92 o 
  -8   1   7      113.05      126.48      3.31 o 
  -7   1   7       39.25       48.76      1.27 o 
  -6   1   7        2.24        2.25      0.48 o 
  -5   1   7       13.23       18.37      0.83 o 
  -4   1   7      155.98      166.59      2.41 o 
  -3   1   7       23.87       19.06      0.75 o 
  -2   1   7        0.37       -0.29      1.39 o 
  -1   1   7      373.01      394.29     22.06 o 
   0   1   7        7.21        5.15      1.46 o 
   1   1   7      241.00      258.93      5.02 o 
   2   1   7      103.04      108.72      2.21 o 
   3   1   7      112.97      130.49      1.99 o 
   4   1   7       10.77        6.37      0.62 o 
   5   1   7       82.89       74.96      1.72 o 
   6   1   7      221.19      220.86      3.61 o 
   7   1   7       20.19       20.24      1.22 o 
   8   1   7      170.64      186.93      3.44 o 
   9   1   7      111.44      125.82      5.01 o 
  10   1   7       55.33       74.50      3.42 o 
 -11   2   7        3.13        4.78      0.70 o 
 -10   2   7        1.83        2.05      0.62 o 
  -9   2   7      246.38      248.68      4.89 o 
  -8   2   7        0.00        1.02      0.64 o 
  -7   2   7       70.57       63.96      1.55 o 
  -6   2   7        0.64        0.50      0.43 o 
  -5   2   7      136.70      123.30      1.90 o 
  -4   2   7       59.17       45.11      1.38 o 
  -3   2   7       67.63       73.52      1.35 o 
  -2   2   7        2.23        5.17      0.96 o 
  -1   2   7     2184.36     2299.24     24.18 o 
   0   2   7      488.73      567.80     11.31 o 
   1   2   7      110.46      180.80      4.10 o 
   2   2   7      256.69      320.52      3.63 o 
   3   2   7     1932.05     1948.70     21.63 o 
   4   2   7       17.82       14.36      0.74 o 
   5   2   7       45.50       43.68      1.28 o 
   6   2   7      122.27      133.58      3.57 o 
   7   2   7       23.42       25.75      1.34 o 
   8   2   7       12.56       14.20      1.14 o 
   9   2   7       51.31       58.78      2.36 o 
  10   2   7       45.16       54.78      3.22 o 
 -11   3   7      112.91      124.28      2.67 o 
 -10   3   7        0.64        0.99      0.61 o 
  -9   3   7        0.01        0.83      0.62 o 
  -8   3   7       57.61       52.53      1.58 o 
  -7   3   7       17.47       19.72      0.89 o 
  -6   3   7      190.05      216.97      2.65 o 
  -5   3   7      188.05      181.78      2.34 o 
  -4   3   7      234.90      249.77      3.03 o 
  -3   3   7      490.57      547.75      6.93 o 
  -2   3   7      701.96      749.25     13.36 o 
  -1   3   7      971.42     1070.44     12.26 o 
   0   3   7      329.38      337.10      3.95 o 
   1   3   7     3787.70     4073.68     36.80 o 
   2   3   7      567.91      579.19      9.16 o 
   3   3   7       14.73       12.91      0.67 o 
   4   3   7        0.11        0.55      0.49 o 
   5   3   7       20.90       21.07      0.87 o 
   6   3   7      156.99      151.96      2.70 o 
   7   3   7      704.82      730.08     15.84 o 
   8   3   7      351.28      398.00      6.55 o 
   9   3   7      112.22      126.14      3.63 o 
  10   3   7       10.78        9.92      1.13 o 
 -11   4   7       29.93       37.53      1.39 o 
 -10   4   7        5.17        1.50      0.59 o 
  -9   4   7      239.18      238.69      3.53 o 
  -8   4   7       74.90       90.74      2.13 o 
  -7   4   7       24.52       29.23      1.16 o 
  -6   4   7      342.63      339.38      3.31 o 
  -5   4   7      115.15      108.92      1.76 o 
  -4   4   7      257.92      232.37      3.01 o 
  -3   4   7       86.71       81.10      1.61 o 
  -2   4   7      326.27      334.25      4.58 o 
  -1   4   7      261.53      288.28      3.36 o 
   0   4   7        5.98        6.83      0.52 o 
   1   4   7      101.12      115.19      2.04 o 
   2   4   7       27.60       32.16      0.93 o 
   3   4   7     1474.93     1544.74     13.03 o 
   4   4   7      127.97      109.41      1.94 o 
   5   4   7        0.98        0.11      0.43 o 
   6   4   7       35.11       35.90      1.33 o 
   7   4   7      131.23      139.35      2.61 o 
   8   4   7        6.34        9.00      1.11 o 
   9   4   7       97.70       98.30      4.40 o 
  10   4   7       21.32       23.66      1.63 o 
 -11   5   7       24.01       17.03      0.96 o 
 -10   5   7       34.77       35.15      1.27 o 
  -9   5   7       27.90       17.94      1.02 o 
  -8   5   7       31.72       22.83      1.08 o 
  -7   5   7       82.10       89.62      2.27 o 
  -6   5   7       17.81       14.49      0.84 o 
  -5   5   7      132.12      119.74      1.77 o 
  -4   5   7      301.18      290.48      2.84 o 
  -3   5   7        2.56        1.25      0.52 o 
  -2   5   7        2.28        1.46      0.34 o 
  -1   5   7      405.14      410.27      6.00 o 
   0   5   7      308.42      280.44      3.94 o 
   1   5   7     1358.24     1346.36     19.58 o 
   2   5   7       68.37       56.82      1.35 o 
   3   5   7      280.34      259.62      4.31 o 
   4   5   7        8.90       12.47      0.83 o 
   5   5   7       59.17       58.05      1.69 o 
   6   5   7     1904.16     1915.26     21.04 o 
   7   5   7      206.71      179.58      3.18 o 
   8   5   7       28.70       23.84      1.30 o 
   9   5   7       12.06       14.41      1.31 o 
  10   5   7        0.32        1.42      1.27 o 
 -11   6   7       18.08       18.66      1.24 o 
 -10   6   7        0.62        0.36      0.54 o 
  -9   6   7       74.29       70.99      1.93 o 
  -8   6   7       19.23       14.26      0.97 o 
  -7   6   7      887.99      880.04      7.49 o 
  -6   6   7      331.38      331.95      3.48 o 
  -5   6   7        9.60        6.57      0.59 o 
  -4   6   7      347.06      318.18      3.03 o 
  -3   6   7       39.87       44.76      1.27 o 
  -2   6   7       48.12       49.25      1.10 o 
  -1   6   7      215.23      198.66      2.34 o 
   0   6   7      281.60      277.20      4.01 o 
   1   6   7        1.66        1.04      0.80 o 
   2   6   7        0.07        0.54      0.58 o 
   3   6   7      737.19      711.65      6.94 o 
   4   6   7       81.87       67.34      1.85 o 
   5   6   7      126.95      121.60      2.49 o 
   6   6   7      218.06      203.80      3.19 o 
   7   6   7      101.81       82.75      2.07 o 
   8   6   7       52.04       53.32      1.81 o 
   9   6   7       52.50       52.18      1.72 o 
 -11   7   7        1.85        1.95      0.92 o 
 -10   7   7      120.50      135.20      4.04 o 
  -9   7   7      135.39      134.51      3.00 o 
  -8   7   7      189.95      201.22      3.50 o 
  -7   7   7       67.57       60.10      1.95 o 
  -6   7   7      233.47      257.40      3.25 o 
  -5   7   7     1555.32     1475.26     17.67 o 
  -4   7   7       26.08       22.76      0.93 o 
  -3   7   7     1210.06     1193.73     15.34 o 
  -2   7   7      206.98      201.79      2.30 o 
  -1   7   7      212.59      180.56      2.41 o 
   0   7   7      322.55      316.07      3.79 o 
   1   7   7       28.38       29.49      0.94 o 
   2   7   7      180.36      171.07      2.53 o 
   3   7   7      197.34      215.48      2.71 o 
   4   7   7       16.98       12.45      1.15 o 
   5   7   7      512.49      503.23      5.75 o 
   6   7   7      113.69      118.38      2.57 o 
   7   7   7       39.91       33.37      1.44 o 
   8   7   7       17.75       10.97      0.81 o 
   9   7   7        2.53        0.37      1.10 o 
 -10   8   7        1.36        1.34      0.59 o 
  -9   8   7       78.13       75.82      2.59 o 
  -8   8   7      215.18      238.32      4.00 o 
  -7   8   7      717.64      738.84      8.37 o 
  -6   8   7      290.46      301.40      3.86 o 
  -5   8   7      339.55      315.08      3.48 o 
  -4   8   7       78.18       79.28      1.62 o 
  -3   8   7      917.56      892.95     14.15 o 
  -2   8   7      474.88      454.23      7.04 o 
  -1   8   7        9.90        5.73      0.49 o 
   0   8   7      101.04      110.55      1.79 o 
   1   8   7       40.83       37.87      1.11 o 
   2   8   7       47.42       49.90      1.49 o 
   3   8   7      275.59      276.56      3.49 o 
   4   8   7      214.88      202.55      3.51 o 
   5   8   7      222.15      235.15      4.18 o 
   6   8   7      189.52      163.25      3.17 o 
   7   8   7       34.27       26.07      1.28 o 
   8   8   7        2.69        2.41      0.58 o 
   9   8   7        9.73        7.69      0.75 o 
 -10   9   7        0.05        0.37      0.49 o 
  -9   9   7       13.83       13.17      1.08 o 
  -8   9   7        3.96        4.71      0.82 o 
  -7   9   7        7.38        8.67      0.91 o 
  -6   9   7      166.93      159.12      2.98 o 
  -5   9   7        0.81        0.71      0.53 o 
  -4   9   7        8.20        6.39      0.57 o 
  -3   9   7       40.26       33.74      1.51 o 
  -2   9   7      205.07      201.50      2.45 o 
  -1   9   7       48.13       42.04      1.10 o 
   0   9   7      384.90      351.20      4.60 o 
   1   9   7        3.52        3.04      0.55 o 
   2   9   7      341.43      308.60      3.54 o 
   3   9   7       26.84       23.10      1.32 o 
   4   9   7       43.03       48.09      2.36 o 
   5   9   7        1.09        1.16      0.81 o 
   6   9   7       26.91       23.57      1.38 o 
   7   9   7        5.41        5.64      0.77 o 
   8   9   7       80.45       75.24      2.77 o 
   9   9   7       13.64        9.74      1.82 o 
 -10  10   7        0.01        1.05      0.56 o 
  -9  10   7       83.95       79.25      2.23 o 
  -8  10   7       37.17       40.64      1.64 o 
  -7  10   7      198.46      197.31      4.30 o 
  -6  10   7      225.38      241.79      4.40 o 
  -5  10   7       64.74       59.08      1.80 o 
  -4  10   7      332.66      295.34      4.72 o 
  -3  10   7       41.18       41.21      1.30 o 
  -2  10   7       74.35       75.01      1.56 o 
  -1  10   7       85.38       89.36      1.62 o 
   0  10   7        7.12        4.99      0.57 o 
   1  10   7       13.36       10.73      0.75 o 
   2  10   7      138.33      142.41      3.41 o 
   3  10   7      268.74      265.00      3.96 o 
   4  10   7      359.77      369.87      6.71 o 
   5  10   7      165.49      171.06      6.27 o 
   6  10   7       44.26       41.30      1.75 o 
   7  10   7       16.60       13.67      0.80 o 
   8  10   7        1.85        0.72      0.40 o 
  -9  11   7       46.06       44.84      1.57 o 
  -8  11   7      204.09      195.27      5.85 o 
  -7  11   7        8.99        9.17      0.86 o 
  -6  11   7      148.92      136.97      3.08 o 
  -5  11   7       40.26       33.30      1.30 o 
  -4  11   7       21.47       18.34      0.92 o 
  -3  11   7      221.44      200.87      2.67 o 
  -2  11   7        0.74        1.80      0.57 o 
  -1  11   7       78.93       76.18      1.56 o 
   0  11   7       41.60       40.27      1.29 o 
   1  11   7       35.02       39.29      1.25 o 
   2  11   7     2360.28     2426.66     27.64 o 
   3  11   7       84.53       68.09      2.26 o 
   4  11   7        2.67        1.61      0.71 o 
   5  11   7       12.64        9.18      0.91 o 
   6  11   7       12.78       11.58      0.91 o 
   7  11   7        0.19       -0.32      0.45 o 
   8  11   7       22.80       27.95      1.46 o 
  -9  12   7        6.99        5.28      0.79 o 
  -8  12   7       18.67       19.31      1.27 o 
  -7  12   7      200.17      197.56      3.95 o 
  -6  12   7       56.99       56.64      1.86 o 
  -5  12   7        0.35        0.03      0.57 o 
  -4  12   7      321.20      315.88      3.77 o 
  -3  12   7      115.20      106.13      1.96 o 
  -2  12   7        0.42        0.38      0.75 o 
  -1  12   7       28.00       16.46      0.99 o 
   0  12   7       20.80       22.19      1.25 o 
   1  12   7        0.00       -0.01      0.64 o 
   2  12   7       82.85       75.41      2.18 o 
   3  12   7       19.47       15.88      1.15 o 
   4  12   7       33.38       33.73      1.40 o 
   5  12   7       59.24       56.01      1.78 o 
   6  12   7        0.57        0.63      0.51 o 
   7  12   7       80.48       77.73      3.02 o 
  -8  13   7      113.58      137.29      4.28 o 
  -7  13   7       73.93       77.09      2.52 o 
  -6  13   7        7.26        6.56      0.70 o 
  -5  13   7        6.37        5.71      0.71 o 
  -4  13   7       13.13       11.09      0.77 o 
  -3  13   7        8.33        8.07      0.84 o 
  -2  13   7      126.62      130.16      2.53 o 
  -1  13   7        2.07        1.24      0.70 o 
   0  13   7       22.18       14.86      0.90 o 
   1  13   7        3.45        3.48      0.90 o 
   2  13   7       45.62       51.44      1.70 o 
   3  13   7       58.98       52.24      1.83 o 
   4  13   7      103.31       93.15      2.74 o 
   5  13   7        3.80        3.78      0.75 o 
   6  13   7       15.37       17.72      0.96 o 
   7  13   7        2.61        3.98      0.61 o 
  -8  14   7        1.03        2.05      0.81 o 
  -7  14   7       28.78       32.85      1.38 o 
  -6  14   7        2.00        0.85      0.53 o 
  -5  14   7       11.35       13.17      0.83 o 
  -4  14   7       28.86       25.31      1.21 o 
  -3  14   7       53.56       56.64      1.81 o 
  -2  14   7        9.48        5.94      0.75 o 
  -1  14   7       14.12       12.30      1.35 o 
   0  14   7        5.72        5.63      0.77 o 
   1  14   7       30.66       31.37      1.30 o 
   2  14   7        0.00        0.44      0.60 o 
   3  14   7        0.03       -0.64      0.64 o 
   4  14   7       10.04        7.93      0.74 o 
   5  14   7        0.11        0.12      0.73 o 
   6  14   7        6.39        4.77      0.84 o 
  -7  15   7        8.27        9.03      1.27 o 
  -6  15   7        5.55        5.82      0.58 o 
  -5  15   7        8.95        9.12      0.75 o 
  -4  15   7        3.18        1.44      0.57 o 
  -3  15   7       29.22       24.46      1.15 o 
  -2  15   7      161.96      169.84      3.31 o 
  -1  15   7       22.18       20.92      1.29 o 
   0  15   7        0.10       -0.55      0.82 o 
   1  15   7       17.86       18.01      1.03 o 
   2  15   7        7.73        5.99      0.67 o 
   3  15   7        1.36        1.76      0.79 o 
   4  15   7        0.04       -0.10      0.46 o 
   5  15   7       26.82       22.00      1.17 o 
   6  15   7       14.63       17.29      0.98 o 
  -6  16   7       67.64       72.55      2.37 o 
  -5  16   7      147.44      159.85      3.32 o 
  -4  16   7        0.82        1.46      0.54 o 
  -3  16   7       59.41       52.54      1.90 o 
  -2  16   7        1.99        1.96      0.84 o 
  -1  16   7        2.86        1.77      0.88 o 
   0  16   7        5.10        4.33      0.80 o 
   1  16   7        4.45        6.23      0.69 o 
   2  16   7       26.23       30.07      1.13 o 
   3  16   7        7.93        7.13      0.63 o 
   4  16   7        0.24       -0.51      0.51 o 
   5  16   7        1.57        2.62      0.92 o 
  -5  17   7        0.00        1.18      0.58 o 
  -4  17   7        2.62        0.72      0.56 o 
  -3  17   7       80.79       91.74      2.15 o 
  -2  17   7        3.09        2.39      0.93 o 
  -1  17   7        1.57       -0.43      0.75 o 
   0  17   7      105.62      108.18      2.55 o 
   1  17   7       10.76       14.72      0.90 o 
   2  17   7       22.76       17.47      0.82 o 
   3  17   7       27.34       27.35      0.98 o 
   4  17   7       18.73       17.61      1.47 o 
  -4  18   7        0.12        0.16      0.51 o 
  -3  18   7        1.63        0.49      0.91 o 
  -2  18   7        0.03       -0.58      0.58 o 
  -1  18   7       12.43       10.35      1.18 o 
   0  18   7        9.32        3.89      1.14 o 
   1  18   7      273.32      341.18      6.17 o 
   2  18   7        7.06        7.83      0.89 o 
 -11   0   8       46.70       56.31      3.85 o 
 -10   0   8        0.56       -0.16      0.99 o 
  -9   0   8       44.57       47.99      2.66 o 
  -8   0   8        4.65        3.86      1.07 o 
  -7   0   8      746.12      772.23     19.30 o 
  -6   0   8     1101.55     1148.77     10.19 o 
  -5   0   8      318.59      321.31      5.85 o 
  -4   0   8      279.44      315.84      4.67 o 
  -3   0   8      225.36      219.82      2.61 o 
  -2   0   8      252.67      247.85      3.17 o 
  -1   0   8       51.69       46.91      1.46 o 
   0   0   8      152.95      141.87      2.90 o 
   1   0   8       60.36       66.41      2.60 o 
   2   0   8     1958.85     2102.61     24.37 o 
   3   0   8     1982.18     2095.82     52.02 o 
   4   0   8      156.28      153.41      4.35 o 
   5   0   8      178.23      187.02      3.60 o 
   6   0   8       16.43       15.86      1.69 o 
   7   0   8      629.93      700.66      9.04 o 
   8   0   8       51.49       52.82      2.40 o 
   9   0   8      106.14      102.97      4.79 o 
 -11   1   8       10.62        8.12      0.79 o 
 -10   1   8       26.57       30.86      2.66 o 
  -9   1   8        3.28        1.28      0.64 o 
  -8   1   8      292.68      298.74      4.55 o 
  -7   1   8      364.57      402.31      3.87 o 
  -6   1   8       90.72       87.64      2.27 o 
  -5   1   8        0.03        1.75      0.66 o 
  -4   1   8       51.76       44.81      1.29 o 
  -3   1   8      221.50      260.72      2.33 o 
  -2   1   8       11.10       10.48      0.46 o 
  -1   1   8      533.82      498.57      4.69 o 
   0   1   8       47.52       52.05      1.16 o 
   1   1   8       28.52       32.91      1.15 o 
   2   1   8     1831.80     1875.77     23.31 o 
   3   1   8       15.78       17.74      1.29 o 
   4   1   8        8.27        4.50      0.81 o 
   5   1   8      570.39      594.79      6.93 o 
   6   1   8       23.40       21.29      1.32 o 
   7   1   8      157.46      145.05      2.81 o 
   8   1   8       32.91       28.64      1.30 o 
   9   1   8        0.40        2.98      0.84 o 
 -11   2   8       14.23       12.40      1.25 o 
 -10   2   8        0.19        1.35      0.86 o 
  -9   2   8      106.41      107.30      2.44 o 
  -8   2   8       44.09       39.39      1.69 o 
  -7   2   8       71.01       66.23      1.77 o 
  -6   2   8      379.24      396.50      5.24 o 
  -5   2   8      112.25      112.05      2.09 o 
  -4   2   8       49.42       52.55      1.21 o 
  -3   2   8       40.71       47.33      1.04 o 
  -2   2   8        0.74        1.57      0.36 o 
  -1   2   8       31.76       23.06      0.70 o 
   0   2   8       23.86       19.32      0.70 o 
   1   2   8      390.54      379.38      3.63 o 
   2   2   8       43.87       56.23      1.58 o 
   3   2   8      177.46      185.00      2.52 o 
   4   2   8        2.72        3.25      0.56 o 
   5   2   8        0.44       -0.11      0.86 o 
   6   2   8       15.00       11.00      1.10 o 
   7   2   8      337.40      360.40      5.00 o 
   8   2   8       95.64      108.29      2.58 o 
   9   2   8      155.56      170.87      5.22 o 
 -11   3   8        4.62        6.43      1.12 o 
 -10   3   8        6.73        4.17      0.76 o 
  -9   3   8        0.01        0.57      0.59 o 
  -8   3   8        4.67        3.58      0.70 o 
  -7   3   8        2.53        4.59      0.65 o 
  -6   3   8       53.46       50.63      1.41 o 
  -5   3   8       48.24       48.27      1.25 o 
  -4   3   8      420.73      434.24      5.37 o 
  -3   3   8       55.52       58.67      1.33 o 
  -2   3   8      163.83      181.71      1.74 o 
  -1   3   8        1.67        3.03      0.50 o 
   0   3   8       70.84       70.07      1.22 o 
   1   3   8       35.15       22.74      0.97 o 
   2   3   8        7.64        9.86      0.68 o 
   3   3   8      124.63      123.42      1.86 o 
   4   3   8       50.36       45.16      1.33 o 
   5   3   8        2.55        2.13      0.68 o 
   6   3   8       78.27       79.84      2.40 o 
   7   3   8      569.54      615.06      6.59 o 
   8   3   8       97.40      107.65      2.78 o 
   9   3   8       16.19       16.40      1.08 o 
 -11   4   8        0.86        0.48      0.45 o 
 -10   4   8        2.50        1.33      0.51 o 
  -9   4   8       26.76       26.95      1.38 o 
  -8   4   8       11.84       11.55      0.97 o 
  -7   4   8        0.11        0.13      0.56 o 
  -6   4   8       80.36       80.62      1.82 o 
  -5   4   8       29.97       27.58      1.07 o 
  -4   4   8       36.28       39.26      1.05 o 
  -3   4   8        1.34        1.54      0.41 o 
  -2   4   8       47.20       54.88      1.03 o 
  -1   4   8      120.97      125.89      1.77 o 
   0   4   8      218.63      195.36      2.24 o 
   1   4   8       85.26       79.95      1.57 o 
   2   4   8      258.59      250.97      2.71 o 
   3   4   8       13.38       15.01      0.77 o 
   4   4   8        0.37        0.05      0.59 o 
   5   4   8      106.88       90.65      2.10 o 
   6   4   8       45.66       45.42      1.90 o 
   7   4   8       44.20       47.99      2.22 o 
   8   4   8       94.99       96.42      3.19 o 
   9   4   8      219.40      260.89      4.20 o 
 -10   5   8      162.73      175.04      5.11 o 
  -9   5   8       12.81       14.68      1.09 o 
  -8   5   8        4.56        4.14      0.80 o 
  -7   5   8      353.37      374.02      4.94 o 
  -6   5   8       10.57       14.25      0.93 o 
  -5   5   8      113.25      117.60      2.09 o 
  -4   5   8       11.12        9.69      0.75 o 
  -3   5   8       31.83       20.70      0.79 o 
  -2   5   8      413.61      409.78      4.65 o 
  -1   5   8       31.35       26.03      0.84 o 
   0   5   8      262.53      273.56      3.24 o 
   1   5   8        0.64       -0.06      0.42 o 
   2   5   8       71.64       70.15      1.39 o 
   3   5   8       84.74       74.30      1.56 o 
   4   5   8       83.52       68.27      1.83 o 
   5   5   8       98.03       92.55      2.15 o 
   6   5   8        5.42        4.12      0.90 o 
   7   5   8        0.67        1.91      0.84 o 
   8   5   8       94.79       98.59      3.14 o 
   9   5   8       14.03       12.98      1.21 o 
 -10   6   8        6.60        6.54      0.71 o 
  -9   6   8       11.51        9.61      0.91 o 
  -8   6   8      228.60      251.83      3.77 o 
  -7   6   8       99.76       86.89      2.25 o 
  -6   6   8       97.80       99.97      2.22 o 
  -5   6   8      110.86       98.58      1.88 o 
  -4   6   8      663.57      658.34      5.39 o 
  -3   6   8      147.89      146.60      2.66 o 
  -2   6   8       80.57       87.81      1.42 o 
  -1   6   8      633.72      613.48      6.57 o 
   0   6   8       89.04       72.61      1.49 o 
   1   6   8       12.45       10.73      0.64 o 
   2   6   8        1.27        0.74      0.53 o 
   3   6   8      193.17      199.14      3.28 o 
   4   6   8       14.99       13.23      1.06 o 
   5   6   8       10.42       14.43      1.02 o 
   6   6   8      107.28       96.81      2.36 o 
   7   6   8      206.07      191.04      4.83 o 
   8   6   8        9.89       13.14      1.30 o 
   9   6   8       13.03       10.49      0.93 o 
 -10   7   8      158.83      164.32      3.64 o 
  -9   7   8        0.02        0.09      0.70 o 
  -8   7   8      238.17      251.12      3.73 o 
  -7   7   8      505.93      506.43      5.44 o 
  -6   7   8      345.00      378.78      4.59 o 
  -5   7   8       99.05       94.86      1.95 o 
  -4   7   8      243.53      221.58      2.68 o 
  -3   7   8      110.38      106.64      2.06 o 
  -2   7   8       14.26       10.60      0.69 o 
  -1   7   8       79.44       64.43      1.23 o 
   0   7   8      219.04      223.58      2.69 o 
   1   7   8      138.31      132.79      2.13 o 
   2   7   8       39.88       39.93      1.17 o 
   3   7   8     1036.91     1029.66     16.02 o 
   4   7   8        1.32        3.05      0.96 o 
   5   7   8       56.64       64.17      2.14 o 
   6   7   8      244.44      264.74      4.18 o 
   7   7   8        0.02        0.19      0.77 o 
   8   7   8       54.46       51.91      2.14 o 
   9   7   8        7.38       10.44      0.86 o 
 -10   8   8       33.90       43.24      1.62 o 
  -9   8   8       90.19       94.18      2.41 o 
  -8   8   8        8.25        8.88      0.92 o 
  -7   8   8      317.64      311.55      4.29 o 
  -6   8   8       34.44       37.82      1.52 o 
  -5   8   8       10.04        8.58      0.73 o 
  -4   8   8      267.10      255.26      2.99 o 
  -3   8   8        4.06        3.46      0.63 o 
  -2   8   8       40.03       34.88      1.07 o 
  -1   8   8       54.48       43.27      1.12 o 
   0   8   8       68.78       68.92      1.36 o 
   1   8   8      693.86      674.99      9.09 o 
   2   8   8      240.88      238.20      2.97 o 
   3   8   8      807.44      813.78     11.48 o 
   4   8   8        0.36       -0.02      0.96 o 
   5   8   8      125.75      121.91      3.21 o 
   6   8   8       49.20       47.47      1.88 o 
   7   8   8       12.06       13.22      1.18 o 
   8   8   8       59.00       53.59      2.63 o 
 -10   9   8       86.46       87.36      2.76 o 
  -9   9   8       71.74       62.05      1.87 o 
  -8   9   8      211.15      219.63      3.49 o 
  -7   9   8      102.02      102.60      2.78 o 
  -6   9   8      512.71      520.56      5.82 o 
  -5   9   8      321.91      323.26      3.57 o 
  -4   9   8      233.54      221.77      2.98 o 
  -3   9   8       66.28       61.24      1.48 o 
  -2   9   8       48.16       38.53      1.17 o 
  -1   9   8       53.58       46.21      1.20 o 
   0   9   8       17.55       13.40      0.72 o 
   1   9   8      409.62      385.61      5.56 o 
   2   9   8      620.51      656.99      8.54 o 
   3   9   8       39.01       32.98      1.24 o 
   4   9   8      497.18      509.68      8.61 o 
   5   9   8       46.36       47.22      1.90 o 
   6   9   8       69.35       68.12      1.92 o 
   7   9   8       17.94       15.62      0.89 o 
   8   9   8        1.67        1.20      0.50 o 
  -9  10   8        2.20       -0.32      1.21 o 
  -8  10   8       15.45       19.04      1.25 o 
  -7  10   8       17.43       16.99      1.16 o 
  -6  10   8       12.37        9.62      0.85 o 
  -5  10   8      433.94      425.72      4.10 o 
  -4  10   8       69.07       66.53      1.54 o 
  -3  10   8        4.02        2.50      0.60 o 
  -2  10   8        4.70        4.36      0.73 o 
  -1  10   8       63.50       58.98      1.53 o 
   0  10   8        0.41       -0.14      0.53 o 
   1  10   8       54.25       52.26      1.51 o 
   2  10   8       96.51      103.28      2.02 o 
   3  10   8       24.56       20.64      1.11 o 
   4  10   8       16.09       18.11      1.12 o 
   5  10   8       11.50       12.19      0.97 o 
   6  10   8       33.48       29.73      1.19 o 
   7  10   8        0.18        0.12      0.44 o 
   8  10   8        0.42       -0.99      0.99 o 
  -9  11   8       10.86        9.41      0.95 o 
  -8  11   8       14.62       13.29      1.12 o 
  -7  11   8        1.00        1.55      0.70 o 
  -6  11   8        0.97        0.72      0.65 o 
  -5  11   8        7.45        7.25      0.82 o 
  -4  11   8        0.06       -0.42      0.56 o 
  -3  11   8       36.58       29.06      1.23 o 
  -2  11   8      291.33      293.68      5.33 o 
  -1  11   8      164.17      146.32      2.34 o 
   0  11   8      339.05      354.64      3.51 o 
   1  11   8      277.11      279.18      3.84 o 
   2  11   8      122.51      122.27      2.76 o 
   3  11   8       72.41       65.23      1.64 o 
   4  11   8      125.94      116.61      3.09 o 
   5  11   8        1.41        0.53      0.61 o 
   6  11   8       53.19       51.58      1.43 o 
   7  11   8        0.42        0.32      0.40 o 
  -8  12   8       25.68       22.20      1.25 o 
  -7  12   8       52.03       50.38      1.73 o 
  -6  12   8       54.57       56.17      1.68 o 
  -5  12   8       15.92       14.35      1.02 o 
  -4  12   8       36.43       35.08      1.32 o 
  -3  12   8        1.73        3.18      0.67 o 
  -2  12   8      364.09      359.18      7.05 o 
  -1  12   8       32.05       25.82      1.26 o 
   0  12   8      195.55      206.80      2.86 o 
   1  12   8      165.91      154.00      3.10 o 
   2  12   8       39.91       35.43      1.17 o 
   3  12   8        4.82        3.51      0.66 o 
   4  12   8       89.08       86.37      2.14 o 
   5  12   8      130.08      142.48      2.72 o 
   6  12   8       15.03       15.21      0.82 o 
   7  12   8        4.65        3.54      0.55 o 
  -8  13   8       14.43       14.62      1.14 o 
  -7  13   8        3.20        3.85      0.65 o 
  -6  13   8       60.40       55.14      1.45 o 
  -5  13   8       14.25       13.19      0.93 o 
  -4  13   8       28.13       23.83      1.09 o 
  -3  13   8        0.89        0.34      0.59 o 
  -2  13   8      127.33      125.99      2.62 o 
  -1  13   8        0.31        0.43      0.73 o 
   0  13   8      468.35      494.21      4.44 o 
   1  13   8       21.54       24.08      1.21 o 
   2  13   8        0.45        0.76      0.55 o 
   3  13   8       18.76       18.14      0.97 o 
   4  13   8       16.47       19.14      0.99 o 
   5  13   8       34.04       36.18      1.23 o 
   6  13   8        0.00        0.28      0.52 o 
  -7  14   8        1.08        1.15      0.56 o 
  -6  14   8       50.46       47.07      1.58 o 
  -5  14   8        0.09       -0.65      0.65 o 
  -4  14   8       38.17       36.36      1.45 o 
  -3  14   8       15.82        9.85      0.83 o 
  -2  14   8        0.38        0.62      0.68 o 
  -1  14   8        4.06        2.97      0.74 o 
   0  14   8       54.98       50.48      1.68 o 
   1  14   8        9.04        6.16      0.72 o 
   2  14   8        4.28        2.56      0.54 o 
   3  14   8       42.83       43.68      1.39 o 
   4  14   8        2.76        2.50      0.56 o 
   5  14   8        4.75        5.04      0.68 o 
   6  14   8        4.51        6.83      1.00 o 
  -6  15   8        7.36        8.75      0.76 o 
  -5  15   8        1.19        0.83      0.80 o 
  -4  15   8        7.31        7.99      0.85 o 
  -3  15   8       16.16       13.84      1.08 o 
  -2  15   8        0.01       -0.83      0.83 o 
  -1  15   8       17.43       14.32      1.09 o 
   0  15   8        2.97        3.14      0.74 o 
   1  15   8       23.34       22.68      1.10 o 
   2  15   8       19.67       16.98      0.77 o 
   3  15   8        0.40        0.29      0.50 o 
   4  15   8       47.08       55.61      1.71 o 
   5  15   8        1.68        2.45      0.70 o 
  -5  16   8       18.80       16.70      1.03 o 
  -4  16   8        0.91        0.81      0.60 o 
  -3  16   8       22.79       24.53      1.19 o 
  -2  16   8       70.88       67.20      1.87 o 
  -1  16   8       12.05       10.61      1.02 o 
   0  16   8       30.98       31.04      1.63 o 
   1  16   8      139.40      146.24      3.14 o 
   2  16   8        1.92        0.90      0.49 o 
   3  16   8        0.19       -0.24      0.48 o 
   4  16   8       15.13       15.91      0.95 o 
  -4  17   8       34.54       40.61      1.43 o 
  -3  17   8       23.97       28.48      1.12 o 
  -2  17   8       14.71       12.36      0.80 o 
  -1  17   8       18.96       20.89      1.23 o 
   0  17   8        1.83        0.43      0.56 o 
   1  17   8        0.46       -0.32      0.60 o 
   2  17   8      117.41      120.42      2.94 o 
  -1  18   8       48.38       59.58      2.49 o 
   0  18   8        0.34       -0.60      0.69 o 
 -10   1   9        3.03       -0.26      1.46 o 
  -9   1   9       11.60       13.19      0.94 o 
  -8   1   9       35.54       29.39      1.32 o 
  -7   1   9        1.67        1.72      0.67 o 
  -6   1   9       16.37       13.23      0.95 o 
  -5   1   9        0.10        0.29      0.60 o 
  -4   1   9        4.19        1.59      0.60 o 
  -3   1   9      240.90      241.43      2.22 o 
  -2   1   9      105.58      103.50      1.39 o 
  -1   1   9        3.23        1.04      0.41 o 
   0   1   9      470.73      489.23      6.80 o 
   1   1   9       14.48        7.66      0.71 o 
   2   1   9        0.07        2.50      0.63 o 
   3   1   9      384.88      399.50      8.56 o 
   4   1   9      532.35      542.66      7.31 o 
   5   1   9        0.38        1.52      0.58 o 
   6   1   9        0.15       -0.74      0.94 o 
   7   1   9       40.05       42.07      1.73 o 
   8   1   9        3.18        5.38      1.06 o 
   9   1   9        0.55        0.67      0.92 o 
 -10   2   9       45.33       53.18      1.84 o 
  -9   2   9      145.37      159.71      6.35 o 
  -8   2   9       47.83       40.72      1.40 o 
  -7   2   9        9.88        8.51      0.79 o 
  -6   2   9      337.37      333.98      3.66 o 
  -5   2   9        3.02        2.99      0.57 o 
  -4   2   9      195.13      208.39      2.76 o 
  -3   2   9       57.11       45.11      1.06 o 
  -2   2   9      339.78      330.03      3.44 o 
  -1   2   9       81.31       82.51      1.33 o 
   0   2   9      600.25      562.31      8.28 o 
   1   2   9      449.55      441.94      4.63 o 
   2   2   9      893.38      874.52     13.80 o 
   3   2   9      222.35      239.80      3.17 o 
   4   2   9       59.79       55.11      1.63 o 
   5   2   9       17.08       19.73      1.11 o 
   6   2   9       58.11       60.91      2.21 o 
   7   2   9        3.34        3.65      0.80 o 
   8   2   9        7.71        7.51      1.51 o 
   9   2   9        1.38        0.54      1.06 o 
 -10   3   9       47.65       50.62      1.92 o 
  -9   3   9       48.44       48.75      1.68 o 
  -8   3   9      337.90      321.38      6.85 o 
  -7   3   9       73.69       66.84      1.80 o 
  -6   3   9      141.45      137.87      2.44 o 
  -5   3   9       88.32       81.57      1.85 o 
  -4   3   9      408.78      420.96      6.17 o 
  -3   3   9      378.23      409.74      3.08 o 
  -2   3   9      324.78      319.17      3.08 o 
  -1   3   9       40.86       46.09      1.01 o 
   0   3   9      268.06      268.68      3.52 o 
   1   3   9        1.68        1.38      0.62 o 
   2   3   9      130.03      153.55      2.70 o 
   3   3   9      673.81      641.53      6.54 o 
   4   3   9      882.65      934.08      9.27 o 
   5   3   9      129.84      132.59      2.78 o 
   6   3   9      266.00      274.42      5.35 o 
   7   3   9        1.09        0.17      0.75 o 
   8   3   9       98.30      122.48      3.26 o 
   9   3   9       11.66       12.05      1.80 o 
 -10   4   9       42.49       44.35      1.49 o 
  -9   4   9      113.06      109.30      2.41 o 
  -8   4   9      243.72      238.00      3.82 o 
  -7   4   9      504.56      510.79      8.30 o 
  -6   4   9      684.39      715.26     15.64 o 
  -5   4   9      438.34      428.39      6.52 o 
  -4   4   9      306.26      298.50      3.51 o 
  -3   4   9      497.10      528.01      4.61 o 
  -2   4   9       31.56       34.27      0.97 o 
  -1   4   9      404.62      410.60      3.73 o 
   0   4   9       72.18       62.39      1.47 o 
   1   4   9        5.59        2.72      0.52 o 
   2   4   9      310.26      320.55      3.85 o 
   3   4   9        0.00        0.44      0.67 o 
   4   4   9      233.94      245.21      3.17 o 
   5   4   9      327.66      305.90      5.66 o 
   6   4   9      139.49      138.22      3.05 o 
   7   4   9      250.77      244.89      4.29 o 
   8   4   9       16.66       18.46      1.16 o 
 -10   5   9        7.93        7.69      0.65 o 
  -9   5   9       68.52       72.90      1.96 o 
  -8   5   9      334.21      351.14      6.09 o 
  -7   5   9       64.01       59.12      1.87 o 
  -6   5   9      134.07      129.19      2.72 o 
  -5   5   9        4.13        2.73      0.60 o 
  -4   5   9        8.22        8.06      0.72 o 
  -3   5   9      368.27      363.63      4.01 o 
  -2   5   9        3.17        3.35      0.51 o 
  -1   5   9       83.08       79.90      1.39 o 
   0   5   9      101.22      112.98      1.92 o 
   1   5   9       13.17       12.20      0.76 o 
   2   5   9      937.38      945.62      7.67 o 
   3   5   9       33.96       27.52      1.17 o 
   4   5   9       46.45       45.47      1.46 o 
   5   5   9       76.53       85.05      2.46 o 
   6   5   9       33.72       27.45      1.68 o 
   7   5   9       33.32       28.23      1.68 o 
   8   5   9        6.23        4.98      0.75 o 
 -10   6   9        7.73       11.94      0.79 o 
  -9   6   9       45.09       46.86      1.70 o 
  -8   6   9       51.77       55.69      1.88 o 
  -7   6   9      418.90      419.51      7.83 o 
  -6   6   9       36.87       42.73      1.73 o 
  -5   6   9      232.53      235.89      3.33 o 
  -4   6   9      757.55      755.09      6.78 o 
  -3   6   9       14.68       14.25      0.95 o 
  -2   6   9      560.83      530.66      3.96 o 
  -1   6   9        0.09       -0.45      0.45 o 
   0   6   9       21.25       19.58      0.92 o 
   1   6   9      676.95      704.66      4.83 o 
   2   6   9      324.21      340.00      3.23 o 
   3   6   9       80.96       67.85      1.72 o 
   4   6   9       35.62       34.26      1.40 o 
   5   6   9       76.68       85.83      2.33 o 
   6   6   9      199.88      205.09      3.78 o 
   7   6   9        8.62        7.72      0.89 o 
   8   6   9       22.06       19.96      1.04 o 
 -10   7   9        2.33        2.34      1.33 o 
  -9   7   9      234.45      234.90      4.09 o 
  -8   7   9       16.09       17.19      1.43 o 
  -7   7   9        7.23        6.10      0.93 o 
  -6   7   9       49.96       44.09      1.58 o 
  -5   7   9        5.91        4.63      0.87 o 
  -4   7   9      984.14     1002.02     10.13 o 
  -3   7   9      209.02      198.80      3.37 o 
  -2   7   9       44.02       40.04      1.40 o 
  -1   7   9       47.96       45.67      1.26 o 
   0   7   9      103.89      100.53      1.79 o 
   1   7   9      439.78      421.32      4.91 o 
   2   7   9       87.39       89.32      1.67 o 
   3   7   9       45.70       40.29      1.32 o 
   4   7   9       27.85       28.53      1.33 o 
   5   7   9      192.57      182.54      4.09 o 
   6   7   9      179.16      176.60      3.46 o 
   7   7   9       89.33       90.79      3.10 o 
   8   7   9       88.82       76.26      2.01 o 
  -9   8   9       14.08       11.21      1.01 o 
  -8   8   9       30.16       28.27      1.48 o 
  -7   8   9        3.92        2.53      0.74 o 
  -6   8   9      105.19      105.56      2.60 o 
  -5   8   9        6.96        9.67      0.71 o 
  -4   8   9       82.53       75.45      1.56 o 
  -3   8   9      371.10      364.90      4.65 o 
  -2   8   9        4.64        3.22      0.55 o 
  -1   8   9        9.66        5.51      0.57 o 
   0   8   9        7.22        8.76      0.63 o 
   1   8   9       10.12       12.33      0.68 o 
   2   8   9      828.74      849.34     12.29 o 
   3   8   9        0.00        0.92      0.61 o 
   4   8   9       21.63       20.61      1.28 o 
   5   8   9      160.55      157.03      3.45 o 
   6   8   9       16.50       15.75      1.01 o 
   7   8   9        0.68       -0.43      0.43 o 
   8   8   9        2.49        3.08      0.76 o 
  -9   9   9       12.48       13.81      1.05 o 
  -8   9   9      186.47      206.75      3.59 o 
  -7   9   9        2.46        2.21      0.74 o 
  -6   9   9       47.75       42.67      1.59 o 
  -5   9   9      189.30      183.13      3.26 o 
  -4   9   9        3.11        4.22      0.59 o 
  -3   9   9        2.65        1.52      0.51 o 
  -2   9   9       58.81       54.88      1.55 o 
  -1   9   9       31.60       29.25      1.06 o 
   0   9   9      264.82      242.27      2.82 o 
   1   9   9       33.02       24.65      0.95 o 
   2   9   9      221.25      210.21      3.26 o 
   3   9   9        0.41        1.19      0.59 o 
   4   9   9       51.01       55.63      1.75 o 
   5   9   9      101.65       92.39      1.86 o 
   6   9   9        7.12        7.06      0.72 o 
   7   9   9       15.75       11.71      0.65 o 
  -9  10   9        0.00       -0.52      0.52 o 
  -8  10   9      106.66      105.69      2.42 o 
  -7  10   9        5.57        7.23      0.94 o 
  -6  10   9      149.34      137.38      3.60 o 
  -5  10   9        9.50        8.69      0.76 o 
  -4  10   9      230.00      233.67      3.32 o 
  -3  10   9        3.64        1.31      0.53 o 
  -2  10   9       40.58       37.07      1.50 o 
  -1  10   9       10.64        7.49      0.67 o 
   0  10   9      126.40      124.86      2.08 o 
   1  10   9      179.60      184.02      3.14 o 
   2  10   9       13.95        9.88      0.75 o 
   3  10   9        2.80        2.31      0.62 o 
   4  10   9       31.37       30.95      1.22 o 
   5  10   9        0.47       -0.52      0.52 o 
   6  10   9        0.07       -0.55      0.56 o 
   7  10   9        8.54       10.25      0.75 o 
  -8  11   9      132.26      153.04      3.52 o 
  -7  11   9        3.78        3.95      0.67 o 
  -6  11   9        0.75        2.01      0.61 o 
  -5  11   9       39.81       41.85      1.31 o 
  -4  11   9       79.88       66.98      1.57 o 
  -3  11   9      240.06      226.74      2.84 o 
  -2  11   9       31.89       28.38      1.24 o 
  -1  11   9       56.87       46.46      1.34 o 
   0  11   9      247.68      235.05      3.14 o 
   1  11   9      268.10      257.01      3.75 o 
   2  11   9      134.63      134.97      2.16 o 
   3  11   9       57.56       57.90      2.35 o 
   4  11   9        1.19        0.96      0.55 o 
   5  11   9       15.83       13.18      0.79 o 
   6  11   9       87.62      103.33      2.03 o 
  -8  12   9       27.77       26.29      1.40 o 
  -7  12   9        3.75        3.32      0.76 o 
  -6  12   9      228.39      219.60      8.67 o 
  -5  12   9       15.74       14.57      0.90 o 
  -4  12   9       31.72       31.23      1.16 o 
  -3  12   9       32.18       28.21      1.19 o 
  -2  12   9        1.17        0.28      0.67 o 
  -1  12   9       73.04       62.22      1.83 o 
   0  12   9        3.93        3.26      0.65 o 
   1  12   9        2.59        1.43      0.58 o 
   2  12   9       71.36       78.09      1.62 o 
   3  12   9        1.56        0.96      0.50 o 
   4  12   9       31.55       26.84      1.08 o 
   5  12   9        0.49       -0.15      0.45 o 
   6  12   9        0.11       -0.56      0.56 o 
  -7  13   9       17.76       17.76      1.17 o 
  -6  13   9       47.79       44.60      1.86 o 
  -5  13   9        2.75        2.85      0.54 o 
  -4  13   9       38.33       37.25      1.25 o 
  -3  13   9      230.36      204.85      3.36 o 
  -2  13   9        0.94        0.32      0.62 o 
  -1  13   9      190.86      174.26      2.97 o 
   0  13   9        0.01        0.81      0.61 o 
   1  13   9       24.39       17.22      0.90 o 
   2  13   9       49.29       50.48      1.54 o 
   3  13   9       72.11       79.92      1.78 o 
   4  13   9        3.61        3.07      0.48 o 
   5  13   9       19.48       21.05      0.92 o 
  -6  14   9        1.87       -0.13      0.60 o 
  -5  14   9        1.55       -0.07      0.56 o 
  -4  14   9       37.27       32.19      1.25 o 
  -3  14   9        9.05        4.95      0.64 o 
  -2  14   9       64.25       61.08      1.55 o 
  -1  14   9        8.96        5.55      0.72 o 
   0  14   9       44.57       44.14      1.55 o 
   1  14   9        0.82        0.27      0.50 o 
   2  14   9       48.21       55.51      1.47 o 
   3  14   9       24.78       23.20      1.04 o 
   4  14   9       69.45       73.17      1.55 o 
   5  14   9        7.04       10.50      0.98 o 
  -5  15   9       63.75       66.88      3.91 o 
  -4  15   9       24.85       28.76      1.21 o 
  -3  15   9       32.64       31.88      1.30 o 
  -2  15   9        0.01       -0.07      0.48 o 
  -1  15   9       10.74        8.46      0.83 o 
   0  15   9       37.20       36.52      1.22 o 
   1  15   9        0.05        0.65      0.53 o 
   2  15   9       12.26        9.79      0.77 o 
   3  15   9       88.27       91.36      2.19 o 
   4  15   9        4.21        4.12      0.85 o 
  -4  16   9       31.90       27.00      1.50 o 
  -3  16   9        9.38        9.94      0.76 o 
  -2  16   9      107.93      107.07      2.75 o 
  -1  16   9        0.02       -0.50      0.50 o 
   0  16   9        6.09        4.80      0.52 o 
   1  16   9        2.18        2.30      0.43 o 
   2  16   9       14.83       14.12      0.82 o 
  -2  17   9       43.58       44.55      3.00 o 
  -1  17   9        0.33       -0.56      0.56 o 
   0  17   9        4.66        4.11      2.78 o 
 -10   0  10        3.15        2.47      1.10 o 
  -9   0  10      165.17      154.09      5.87 o 
  -8   0  10       22.60       26.40      1.90 o 
  -7   0  10        3.26        4.97      0.90 o 
  -6   0  10        2.38        4.15      2.95 o 
  -5   0  10      387.17      418.25      6.01 o 
  -4   0  10     2284.90     2404.07     17.80 o 
  -3   0  10      946.69     1002.64     13.67 o 
  -2   0  10       56.27       54.02      1.72 o 
  -1   0  10        7.58        8.87      1.24 o 
   0   0  10      298.31      291.58      4.53 o 
   1   0  10       89.94      107.61      3.76 o 
   2   0  10      435.73      444.58     10.01 o 
   3   0  10      556.10      577.24     13.55 o 
   4   0  10       57.39       51.64      2.39 o 
   5   0  10     1076.12     1208.08     13.39 o 
   6   0  10      754.00      883.49     15.04 o 
   7   0  10       17.77       19.29      3.97 o 
   8   0  10        1.96        1.56      0.97 o 
 -10   1  10        0.62       -0.18      0.94 o 
  -9   1  10       24.04       18.32      1.20 o 
  -8   1  10      268.31      268.03      3.90 o 
  -7   1  10        0.03       -0.19      0.65 o 
  -6   1  10      516.06      555.87      6.57 o 
  -5   1  10       60.46       68.40      1.88 o 
  -4   1  10       35.16       48.98      1.47 o 
  -3   1  10      302.88      295.47      3.96 o 
  -2   1  10        6.86        4.56      0.46 o 
  -1   1  10      217.53      213.11      2.65 o 
   0   1  10       42.88       37.33      1.15 o 
   1   1  10      559.31      554.86     12.94 o 
   2   1  10        0.10        0.72      0.86 o 
   3   1  10      268.97      270.53      4.59 o 
   4   1  10       65.82       65.83      1.85 o 
   5   1  10       47.76       50.64      1.62 o 
   6   1  10       20.18       25.84      1.68 o 
   7   1  10        3.84        2.55      0.75 o 
   8   1  10        7.65        5.60      0.87 o 
 -10   2  10        1.01       -0.15      0.74 o 
  -9   2  10        2.37        1.73      0.77 o 
  -8   2  10       18.82       18.29      1.13 o 
  -7   2  10      160.17      162.68      3.20 o 
  -6   2  10       91.62       92.28      2.84 o 
  -5   2  10      204.60      223.85      3.06 o 
  -4   2  10      763.34      783.00      5.69 o 
  -3   2  10      191.18      180.39      2.17 o 
  -2   2  10      340.66      363.79      2.92 o 
  -1   2  10      209.42      208.88      3.08 o 
   0   2  10      104.48      110.48      1.92 o 
   1   2  10        8.34        7.58      0.71 o 
   2   2  10        3.87        2.10      0.55 o 
   3   2  10       10.48       11.30      1.01 o 
   4   2  10       39.49       48.20      1.76 o 
   5   2  10     1179.25     1260.36     15.91 o 
   6   2  10       63.03       71.41      2.17 o 
   7   2  10        2.69        3.61      0.73 o 
   8   2  10       64.29       75.05      2.73 o 
 -10   3  10        0.02        1.42      1.18 o 
  -9   3  10       12.20       10.63      0.87 o 
  -8   3  10      149.04      145.53      3.66 o 
  -7   3  10        9.53        8.50      0.92 o 
  -6   3  10      100.29      102.78      2.69 o 
  -5   3  10      219.75      225.53      3.30 o 
  -4   3  10      457.32      494.27      4.52 o 
  -3   3  10       85.65       83.44      1.51 o 
  -2   3  10      167.53      159.14      2.03 o 
  -1   3  10     1001.79      965.98     10.82 o 
   0   3  10      125.41      134.10      2.15 o 
   1   3  10        8.88       10.95      0.99 o 
   2   3  10      173.47      185.16      2.56 o 
   3   3  10      524.59      528.44      6.64 o 
   4   3  10        0.72        1.55      0.68 o 
   5   3  10      116.51      128.12      2.44 o 
   6   3  10        8.07        8.22      0.80 o 
   7   3  10       96.25      115.44      2.68 o 
   8   3  10       40.40       45.86      3.81 o 
 -10   4  10      106.30      120.88      5.26 o 
  -9   4  10       23.80       24.82      1.38 o 
  -8   4  10      109.57      118.33      3.51 o 
  -7   4  10      112.15      123.93      2.72 o 
  -6   4  10        6.40        4.20      0.76 o 
  -5   4  10        2.17        0.82      0.72 o 
  -4   4  10       59.16       57.11      1.78 o 
  -3   4  10       68.21       75.43      1.57 o 
  -2   4  10     1412.95     1396.84     12.11 o 
  -1   4  10        3.82        1.84      0.46 o 
   0   4  10       45.67       40.35      1.29 o 
   1   4  10        1.05        0.97      0.55 o 
   2   4  10       22.07       19.09      0.90 o 
   3   4  10        1.38        1.31      0.60 o 
   4   4  10       48.62       43.40      1.71 o 
   5   4  10        5.68        6.22      0.80 o 
   6   4  10       34.82       30.74      1.43 o 
   7   4  10       80.49       84.41      2.44 o 
   8   4  10       22.64       25.31      1.42 o 
  -9   5  10       59.33       57.46      1.72 o 
  -8   5  10       39.89       36.66      1.74 o 
  -7   5  10       30.40       26.86      1.32 o 
  -6   5  10       49.72       46.30      1.67 o 
  -5   5  10       17.27       17.90      1.15 o 
  -4   5  10      857.02      934.23      7.21 o 
  -3   5  10       11.96       12.37      0.77 o 
  -2   5  10        4.79        6.16      0.61 o 
  -1   5  10       44.30       34.39      1.00 o 
   0   5  10       15.96       11.49      0.78 o 
   1   5  10       11.11       10.49      0.79 o 
   2   5  10       67.70       59.59      1.56 o 
   3   5  10       21.67       23.82      1.01 o 
   4   5  10      359.33      363.72      4.29 o 
   5   5  10        7.68        8.08      0.86 o 
   6   5  10      148.19      138.27      3.44 o 
   7   5  10       13.58       17.92      1.07 o 
   8   5  10        0.06       -0.72      0.72 o 
  -9   6  10      221.95      226.10      3.80 o 
  -8   6  10       46.90       38.09      1.62 o 
  -7   6  10       66.55       63.49      1.78 o 
  -6   6  10        1.62        2.93      0.81 o 
  -5   6  10       79.81       73.17      1.91 o 
  -4   6  10      264.07      269.62      3.96 o 
  -3   6  10      341.24      353.77      3.64 o 
  -2   6  10      202.68      200.96      2.63 o 
  -1   6  10       25.10       28.32      0.95 o 
   0   6  10       24.47       24.81      1.00 o 
   1   6  10      133.91      163.55      2.57 o 
   2   6  10      130.75      132.97      2.34 o 
   3   6  10        3.30        4.02      0.59 o 
   4   6  10       82.03       82.55      2.02 o 
   5   6  10      410.90      393.22      8.32 o 
   6   6  10       43.41       49.51      1.90 o 
   7   6  10       11.56        8.04      0.72 o 
  -9   7  10       42.47       47.37      1.65 o 
  -8   7  10        3.71        4.56      0.79 o 
  -7   7  10       20.14       18.05      1.04 o 
  -6   7  10      168.09      153.03      3.54 o 
  -5   7  10        8.24        9.75      0.85 o 
  -4   7  10       36.94       38.29      1.49 o 
  -3   7  10       11.60        8.96      0.98 o 
  -2   7  10       92.46       86.79      1.80 o 
  -1   7  10      547.64      515.43      7.00 o 
   0   7  10        8.02        6.70      0.64 o 
   1   7  10       95.44       90.97      1.75 o 
   2   7  10       73.34       74.65      1.96 o 
   3   7  10      160.86      175.40      2.88 o 
   4   7  10      196.61      218.78      3.93 o 
   5   7  10      130.39      129.76      2.79 o 
   6   7  10       26.19       24.51      1.35 o 
   7   7  10       79.09       81.26      4.03 o 
  -9   8  10        1.71        2.32      1.08 o 
  -8   8  10       67.13       79.29      2.39 o 
  -7   8  10       41.49       39.55      1.72 o 
  -6   8  10       17.19       13.27      0.92 o 
  -5   8  10      251.44      249.41      4.37 o 
  -4   8  10     1043.74     1010.27     14.96 o 
  -3   8  10       14.63       12.61      0.90 o 
  -2   8  10       17.51       13.87      0.87 o 
  -1   8  10        0.21        0.47      0.61 o 
   0   8  10       16.83       12.23      0.83 o 
   1   8  10      225.81      257.62      3.58 o 
   2   8  10        2.70        1.54      0.58 o 
   3   8  10      117.70      119.02      2.63 o 
   4   8  10       99.29       87.81      2.50 o 
   5   8  10        0.01        2.12      0.78 o 
   6   8  10       16.46       18.97      0.91 o 
   7   8  10       12.14        8.61      0.92 o 
  -8   9  10        2.54        2.29      0.58 o 
  -7   9  10       40.46       39.52      1.71 o 
  -6   9  10        1.31        1.23      0.61 o 
  -5   9  10        8.86        8.38      0.74 o 
  -4   9  10      335.82      309.62      4.87 o 
  -3   9  10       47.71       42.07      1.32 o 
  -2   9  10       64.59       55.31      1.69 o 
  -1   9  10        3.82        2.43      0.66 o 
   0   9  10        9.19        7.71      0.77 o 
   1   9  10      472.96      457.16      8.55 o 
   2   9  10      172.87      159.15      2.54 o 
   3   9  10      384.51      431.04      9.16 o 
   4   9  10        0.01       -0.58      0.58 o 
   5   9  10        0.34        0.96      0.45 o 
   6   9  10       21.04       14.40      0.70 o 
  -8  10  10        0.65       -0.48      0.48 o 
  -7  10  10        0.79       -0.48      0.48 o 
  -6  10  10      113.89      104.19      3.26 o 
  -5  10  10      205.78      194.56      4.71 o 
  -4  10  10       99.70       92.81      1.83 o 
  -3  10  10       59.23       56.30      1.45 o 
  -2  10  10       28.72       27.70      1.31 o 
  -1  10  10      130.88      118.23      2.10 o 
   0  10  10        2.44        0.89      0.54 o 
   1  10  10        7.53        7.70      0.65 o 
   2  10  10       76.59       69.74      1.76 o 
   3  10  10        1.42        4.07      0.71 o 
   4  10  10       70.52       80.27      2.16 o 
   5  10  10        0.61        2.43      0.53 o 
   6  10  10        0.13        0.62      0.45 o 
  -7  11  10        5.82        6.79      0.64 o 
  -6  11  10       58.64       56.79      2.05 o 
  -5  11  10        1.30        0.29      0.54 o 
  -4  11  10        0.49       -0.51      0.51 o 
  -3  11  10       41.82       35.21      1.17 o 
  -2  11  10        0.54        0.06      0.68 o 
  -1  11  10      164.80      162.74      2.84 o 
   0  11  10      291.87      289.53      6.00 o 
   1  11  10       84.32       75.64      1.75 o 
   2  11  10        0.32        0.96      0.53 o 
   3  11  10       15.00       15.37      0.96 o 
   4  11  10        0.04        0.93      0.48 o 
   5  11  10        2.46        3.96      0.62 o 
  -7  12  10        6.17        6.68      1.29 o 
  -6  12  10        9.97        7.99      0.88 o 
  -5  12  10      134.11      124.70      2.47 o 
  -4  12  10        5.85        2.68      0.51 o 
  -3  12  10       23.64       18.94      0.85 o 
  -2  12  10        3.54        1.60      0.58 o 
  -1  12  10       73.78       67.16      1.74 o 
   0  12  10        5.40        7.92      0.68 o 
   1  12  10       55.90       52.64      1.35 o 
   2  12  10       29.26       25.70      0.96 o 
   3  12  10        1.53        0.84      0.47 o 
   4  12  10       29.16       25.55      1.04 o 
   5  12  10        1.55        0.60      0.52 o 
  -6  13  10      132.46      136.35      3.03 o 
  -5  13  10       15.48       15.03      0.91 o 
  -4  13  10       61.64       50.07      1.71 o 
  -3  13  10        1.58        1.52      0.56 o 
  -2  13  10        0.61        1.20      0.60 o 
  -1  13  10       73.30       75.21      1.75 o 
   0  13  10       16.97       12.93      0.83 o 
   1  13  10        0.88        2.54      0.47 o 
   2  13  10        4.69        8.46      0.64 o 
   3  13  10       99.10      103.94      3.62 o 
   4  13  10        1.05        0.96      0.64 o 
  -5  14  10        8.04        5.35      0.88 o 
  -4  14  10       34.08       26.26      1.28 o 
  -3  14  10        4.82        1.82      0.79 o 
  -2  14  10       19.05       14.07      0.66 o 
  -1  14  10       97.64      100.51      2.30 o 
   0  14  10        7.92        8.00      0.71 o 
   1  14  10       15.65       18.38      0.84 o 
   2  14  10        2.15        2.61      0.54 o 
   3  14  10        3.65        1.49      0.50 o 
  -4  15  10        0.35       -1.44      1.44 o 
  -3  15  10        0.60       -0.09      0.53 o 
  -2  15  10        0.55        1.44      0.40 o 
  -1  15  10       11.55       11.81      0.69 o 
   0  15  10       45.10       41.97      1.21 o 
   1  15  10       14.65       12.18      0.75 o 
   2  15  10       65.19       71.03      2.17 o 
  -2  16  10       17.89       17.75      1.60 o 
  -1  16  10       24.18       22.53      1.43 o 
   0  16  10        0.12        0.04      0.72 o 
  -9   1  11       19.66       19.74      1.34 o 
  -8   1  11       50.81       51.97      2.07 o 
  -7   1  11       83.65       77.07      2.40 o 
  -6   1  11      156.54      176.22      4.82 o 
  -5   1  11      192.10      202.60      3.67 o 
  -4   1  11      126.81      146.64      2.76 o 
  -3   1  11       27.76       25.42      1.01 o 
  -2   1  11        1.84        1.27      0.50 o 
  -1   1  11       32.70       31.77      0.93 o 
   0   1  11        0.15        0.08      0.52 o 
   1   1  11      204.31      209.10      3.58 o 
   2   1  11       88.03       86.63      2.30 o 
   3   1  11       23.44       17.99      0.95 o 
   4   1  11        5.22        7.65      0.70 o 
   5   1  11        4.20        3.83      0.61 o 
   6   1  11       11.40       11.30      0.88 o 
   7   1  11       42.51       42.35      1.16 o 
  -9   2  11       40.53       38.00      2.20 o 
  -8   2  11        2.13        5.29      0.90 o 
  -7   2  11       49.33       55.48      2.06 o 
  -6   2  11      106.06      109.50      3.01 o 
  -5   2  11       59.79       59.54      1.92 o 
  -4   2  11      681.88      729.38      6.31 o 
  -3   2  11        1.01        0.28      0.56 o 
  -2   2  11       39.88       39.56      1.15 o 
  -1   2  11        8.69        9.96      0.71 o 
   0   2  11       11.72        8.73      0.73 o 
   1   2  11       42.50       44.02      1.53 o 
   2   2  11       44.06       44.14      1.39 o 
   3   2  11      520.89      544.53      7.88 o 
   4   2  11      243.02      259.44      3.09 o 
   5   2  11       50.87       53.59      1.43 o 
   6   2  11       14.44       12.99      0.94 o 
   7   2  11       42.37       54.43      1.63 o 
  -9   3  11       26.51       23.20      2.17 o 
  -8   3  11      504.73      522.16      9.42 o 
  -7   3  11      174.14      173.59      4.49 o 
  -6   3  11      197.27      204.23      5.04 o 
  -5   3  11      461.97      517.06      5.69 o 
  -4   3  11        1.30        2.99      0.83 o 
  -3   3  11        3.85        3.30      0.60 o 
  -2   3  11      131.08      130.82      2.10 o 
  -1   3  11      711.51      776.89      7.96 o 
   0   3  11     1025.89     1069.99     13.53 o 
   1   3  11      234.81      243.77      3.19 o 
   2   3  11        0.01        0.29      0.50 o 
   3   3  11       28.24       24.83      1.09 o 
   4   3  11      116.00      124.36      2.33 o 
   5   3  11        6.03        4.63      0.59 o 
   6   3  11        0.52       -0.20      0.54 o 
   7   3  11       72.49       89.72      2.43 o 
  -9   4  11       57.90       55.71      2.66 o 
  -8   4  11       13.43       13.39      0.90 o 
  -7   4  11        6.18        6.51      0.97 o 
  -6   4  11       88.20       84.86      2.59 o 
  -5   4  11        5.26        3.42      0.70 o 
  -4   4  11      663.42      670.63      6.62 o 
  -3   4  11       97.92       90.76      1.85 o 
  -2   4  11      411.32      436.87      4.31 o 
  -1   4  11        2.31        4.05      0.56 o 
   0   4  11       16.85       23.82      1.03 o 
   1   4  11       63.53       60.86      1.65 o 
   2   4  11      297.83      305.80      3.18 o 
   3   4  11       50.14       47.89      1.41 o 
   4   4  11       18.19       15.60      1.03 o 
   5   4  11      375.04      393.88      5.49 o 
   6   4  11        4.45        1.44      0.79 o 
   7   4  11       76.41       79.46      2.10 o 
  -9   5  11        5.73        7.53      1.19 o 
  -8   5  11      119.76      120.36      2.71 o 
  -7   5  11        4.15        4.90      0.77 o 
  -6   5  11       60.06       54.03      2.11 o 
  -5   5  11       50.37       48.96      1.71 o 
  -4   5  11        7.58       11.35      1.03 o 
  -3   5  11        1.29        1.22      0.62 o 
  -2   5  11      470.20      479.79      4.57 o 
  -1   5  11      110.11      107.90      2.04 o 
   0   5  11     1086.18     1115.79     10.58 o 
   1   5  11      336.78      332.03      3.75 o 
   2   5  11       26.62       17.54      0.90 o 
   3   5  11       16.80       18.77      0.92 o 
   4   5  11      377.26      376.32      7.58 o 
   5   5  11       29.67       30.27      1.31 o 
   6   5  11        0.01       -0.41      0.57 o 
   7   5  11       23.64       25.25      1.41 o 
  -9   6  11        2.00        2.56      1.38 o 
  -8   6  11        6.54        5.64      0.99 o 
  -7   6  11      138.41      140.37      8.44 o 
  -6   6  11       32.45       29.84      1.42 o 
  -5   6  11       24.31       25.03      1.29 o 
  -4   6  11      630.72      644.82      7.12 o 
  -3   6  11        5.16        2.79      0.63 o 
  -2   6  11      118.95      111.08      2.11 o 
  -1   6  11        1.82        1.63      0.60 o 
   0   6  11      233.35      223.71      2.67 o 
   1   6  11      520.29      529.81      4.71 o 
   2   6  11        6.90        2.41      0.63 o 
   3   6  11       12.47        9.15      0.76 o 
   4   6  11       15.87       16.35      1.00 o 
   5   6  11      182.56      181.89      3.78 o 
   6   6  11      113.59      121.15      2.37 o 
  -8   7  11        9.12        6.32      0.91 o 
  -7   7  11        0.98        0.63      0.68 o 
  -6   7  11       11.94       10.76      0.95 o 
  -5   7  11        5.73        2.68      0.64 o 
  -4   7  11      127.79      118.57      2.60 o 
  -3   7  11        3.80        4.74      0.69 o 
  -2   7  11      323.59      334.04      4.93 o 
  -1   7  11       73.60       72.34      1.87 o 
   0   7  11       67.40       80.36      1.72 o 
   1   7  11      197.85      176.53      2.69 o 
   2   7  11       56.04       55.27      1.52 o 
   3   7  11       37.83       33.45      1.32 o 
   4   7  11       41.13       37.83      1.54 o 
   5   7  11       10.99       11.53      0.76 o 
   6   7  11        0.12        0.56      0.50 o 
  -8   8  11       15.18       15.44      1.22 o 
  -7   8  11       21.15       20.35      1.49 o 
  -6   8  11      101.66       98.16      2.55 o 
  -5   8  11      196.20      193.68      3.04 o 
  -4   8  11      247.78      242.90      3.31 o 
  -3   8  11       22.66       20.47      0.98 o 
  -2   8  11       27.51       27.26      1.16 o 
  -1   8  11        4.76        2.86      0.60 o 
   0   8  11       96.82      105.04      2.00 o 
   1   8  11       88.30      103.02      2.17 o 
   2   8  11      168.43      158.74      3.49 o 
   3   8  11       91.53       84.41      2.02 o 
   4   8  11        0.13        0.21      0.59 o 
   5   8  11        6.68        6.68      0.65 o 
   6   8  11       61.94       56.08      3.43 o 
  -8   9  11        1.76       -1.03      1.03 o 
  -7   9  11       13.55       12.69      1.06 o 
  -6   9  11        5.27        6.65      0.84 o 
  -5   9  11       31.07       29.93      1.21 o 
  -4   9  11       14.79       12.20      0.90 o 
  -3   9  11       36.09       33.39      1.11 o 
  -2   9  11        2.93        2.98      0.66 o 
  -1   9  11       35.96       38.39      1.33 o 
   0   9  11        6.86        4.27      0.64 o 
   1   9  11       42.43       50.80      1.49 o 
   2   9  11       24.12       18.46      1.02 o 
   3   9  11       72.02       62.63      1.89 o 
   4   9  11        0.19       -0.02      0.53 o 
   5   9  11       38.14       34.07      1.18 o 
  -7  10  11       17.08       22.82      2.80 o 
  -6  10  11       86.24       67.78      3.09 o 
  -5  10  11      168.22      164.46      5.81 o 
  -4  10  11      133.74      120.12      2.94 o 
  -3  10  11        7.24        7.04      0.71 o 
  -2  10  11        0.39       -0.10      0.62 o 
  -1  10  11        6.51        5.91      0.67 o 
   0  10  11        8.09        5.09      0.71 o 
   1  10  11      157.33      151.53      3.16 o 
   2  10  11      246.14      261.99      3.47 o 
   3  10  11       21.96       17.04      0.88 o 
   4  10  11        0.00        0.25      0.48 o 
   5  10  11       51.87       48.84      2.01 o 
  -6  11  11       36.65       31.08      1.62 o 
  -5  11  11      240.87      214.31      7.54 o 
  -4  11  11        2.12        0.51      0.61 o 
  -3  11  11      134.05      121.26      2.36 o 
  -2  11  11        9.63        6.31      0.76 o 
  -1  11  11        9.55        6.41      0.68 o 
   0  11  11       88.51       84.73      2.53 o 
   1  11  11        1.03        0.61      0.58 o 
   2  11  11        1.74        2.01      0.49 o 
   3  11  11       44.44       40.40      2.11 o 
   4  11  11       19.21       19.32      1.23 o 
  -6  12  11       16.09       12.43      1.39 o 
  -5  12  11        2.34        3.46      0.67 o 
  -4  12  11      104.78      101.62      2.33 o 
  -3  12  11        3.03        2.06      0.84 o 
  -2  12  11       18.61       15.29      0.88 o 
  -1  12  11       27.81       28.40      1.20 o 
   0  12  11       62.51       55.48      1.54 o 
   1  12  11        8.67        9.86      0.79 o 
   2  12  11        2.49        5.72      0.56 o 
   3  12  11       17.98       20.53      0.99 o 
   4  12  11        7.94        9.24      1.11 o 
  -5  13  11       16.26       13.04      1.26 o 
  -4  13  11        8.47        7.61      0.85 o 
  -3  13  11        0.09        0.09      0.49 o 
  -2  13  11        1.33        1.12      0.51 o 
  -1  13  11       19.21       17.25      0.92 o 
   0  13  11       44.32       31.94      1.40 o 
   1  13  11        2.22        2.34      0.58 o 
   2  13  11       15.63       21.38      1.20 o 
   3  13  11       27.49       21.97      1.25 o 
  -3  14  11        0.02        1.48      0.73 o 
  -2  14  11        0.42       -0.55      0.55 o 
  -1  14  11       21.62       19.09      0.94 o 
   0  14  11        7.50        5.05      0.66 o 
   1  14  11       37.81       34.86      1.62 o 
  -8   0  12        0.01       -0.87      0.87 o 
  -7   0  12       23.00       23.86      2.17 o 
  -6   0  12       57.63       56.57      3.46 o 
  -5   0  12       99.21      116.28      3.12 o 
  -4   0  12      546.91      608.72     13.61 o 
  -3   0  12      406.99      421.83      8.88 o 
  -2   0  12       24.40       39.13      2.56 o 
  -1   0  12      408.12      423.08     13.63 o 
   0   0  12      615.25      587.33     19.93 o 
   1   0  12       41.60       38.61      2.01 o 
   2   0  12       84.79       77.69      3.02 o 
   3   0  12        2.87       -0.20      0.83 o 
   4   0  12      119.71      140.51      7.26 o 
   5   0  12       86.09       80.12      2.90 o 
   6   0  12       97.99      118.54      7.81 o 
  -8   1  12       42.80       32.58      1.51 o 
  -7   1  12       19.35       15.99      1.30 o 
  -6   1  12       37.93       38.77      1.79 o 
  -5   1  12        0.43        1.17      0.65 o 
  -4   1  12       68.82       76.12      1.96 o 
  -3   1  12      630.08      685.34      9.47 o 
  -2   1  12      839.57      885.76     15.38 o 
  -1   1  12       61.27       59.97      1.72 o 
   0   1  12        1.86        5.27      0.64 o 
   1   1  12       14.85       11.09      0.89 o 
   2   1  12      193.55      194.33      3.07 o 
   3   1  12       64.33       62.24      1.49 o 
   4   1  12      704.13      757.58     10.39 o 
   5   1  12       92.06       93.76      2.26 o 
   6   1  12      138.31      143.02      4.04 o 
  -8   2  12      131.81      125.77      4.12 o 
  -7   2  12        0.19       -0.04      0.71 o 
  -6   2  12        0.01       -0.42      0.75 o 
  -5   2  12        3.83        2.46      0.72 o 
  -4   2  12      124.21      122.45      2.82 o 
  -3   2  12       14.59       11.64      0.88 o 
  -2   2  12        0.55        1.10      0.68 o 
  -1   2  12      522.50      523.69     10.42 o 
   0   2  12      520.05      512.49      9.57 o 
   1   2  12        0.18       -0.39      0.55 o 
   2   2  12       25.45       21.91      1.07 o 
   3   2  12       16.42       11.83      0.85 o 
   4   2  12       58.04       60.75      1.81 o 
   5   2  12        4.41        4.93      0.58 o 
   6   2  12       52.09       59.23      1.74 o 
  -8   3  12        5.39        7.77      0.74 o 
  -7   3  12        3.73        2.26      0.74 o 
  -6   3  12       44.23       44.17      2.04 o 
  -5   3  12      206.85      206.77      3.80 o 
  -4   3  12       23.05       22.46      1.33 o 
  -3   3  12        0.20       -0.42      0.72 o 
  -2   3  12       10.36        6.49      0.71 o 
  -1   3  12      151.28      149.39      2.33 o 
   0   3  12       90.47       79.71      1.76 o 
   1   3  12        0.99        0.48      0.56 o 
   2   3  12        8.07        6.52      0.72 o 
   3   3  12       62.60       64.16      1.54 o 
   4   3  12       52.54       51.14      1.34 o 
   5   3  12        0.23       -0.35      0.48 o 
   6   3  12      215.90      235.47      4.42 o 
  -8   4  12       28.61       26.38      2.39 o 
  -7   4  12       67.02       65.98      2.78 o 
  -6   4  12       22.15       22.94      1.53 o 
  -5   4  12       59.64       64.55      1.99 o 
  -4   4  12        7.62        7.35      0.93 o 
  -3   4  12      171.71      178.95      2.83 o 
  -2   4  12        2.46        1.76      0.60 o 
  -1   4  12       21.13       21.17      1.00 o 
   0   4  12      176.41      189.52      2.50 o 
   1   4  12      197.99      204.64      3.34 o 
   2   4  12        1.23        1.07      0.49 o 
   3   4  12        0.39        0.39      0.62 o 
   4   4  12       60.30       63.99      1.65 o 
   5   4  12        3.14        2.42      0.43 o 
   6   4  12       84.51       90.59      2.30 o 
  -8   5  12       20.75       16.22      1.58 o 
  -7   5  12       57.43       57.54      2.43 o 
  -6   5  12        3.26        3.58      1.11 o 
  -5   5  12      100.21      107.03      2.46 o 
  -4   5  12        0.84        0.28      0.68 o 
  -3   5  12        2.45        3.79      0.71 o 
  -2   5  12        3.86        4.05      0.57 o 
  -1   5  12      131.81      132.44      2.36 o 
   0   5  12      439.73      467.99      4.95 o 
   1   5  12      100.55      111.82      1.95 o 
   2   5  12       17.89       15.46      0.87 o 
   3   5  12       70.48       72.54      2.30 o 
   4   5  12        7.80        7.54      0.87 o 
   5   5  12      151.57      154.70      3.94 o 
   6   5  12        0.08       -0.10      0.79 o 
  -8   6  12      117.59      123.81      3.80 o 
  -7   6  12      109.95      111.34      6.11 o 
  -6   6  12       61.89       63.24      2.02 o 
  -5   6  12        3.07        2.28      0.60 o 
  -4   6  12        9.23        8.93      0.89 o 
  -3   6  12       79.15       82.66      2.03 o 
  -2   6  12       90.52       84.82      1.83 o 
  -1   6  12       65.63       56.02      1.50 o 
   0   6  12       25.96       21.80      0.92 o 
   1   6  12       69.77       68.57      1.63 o 
   2   6  12        5.84        5.65      0.65 o 
   3   6  12       11.46       13.45      0.85 o 
   4   6  12        4.75        3.18      0.58 o 
   5   6  12       43.69       44.34      1.29 o 
  -7   7  12       11.48        8.91      1.02 o 
  -6   7  12        7.40        4.35      0.66 o 
  -5   7  12        4.53        4.39      0.61 o 
  -4   7  12       15.16       15.86      0.94 o 
  -3   7  12       45.90       46.38      1.48 o 
  -2   7  12      110.58      107.08      2.13 o 
  -1   7  12       51.98       55.72      1.62 o 
   0   7  12      220.97      212.60      4.25 o 
   1   7  12      158.25      158.63      2.52 o 
   2   7  12      164.85      201.19      2.68 o 
   3   7  12       77.72       77.10      2.29 o 
   4   7  12       94.88       97.06      2.53 o 
   5   7  12        7.38        7.20      0.60 o 
  -7   8  12       82.99       85.85      2.57 o 
  -6   8  12        1.12        1.04      0.60 o 
  -5   8  12       24.68       20.16      0.94 o 
  -4   8  12      373.82      373.82      6.10 o 
  -3   8  12        0.01        1.91      0.62 o 
  -2   8  12       20.39       18.01      0.90 o 
  -1   8  12        0.79        1.16      0.56 o 
   0   8  12      104.66       91.64      2.49 o 
   1   8  12       72.95       75.37      1.76 o 
   2   8  12        0.33        0.66      0.52 o 
   3   8  12       30.69       25.99      1.18 o 
   4   8  12      178.36      192.79      6.38 o 
   5   8  12      127.07      125.98     15.76 o 
  -6   9  12       12.23       10.29      0.97 o 
  -5   9  12      267.14      245.31      5.50 o 
  -4   9  12      141.97      139.36      2.46 o 
  -3   9  12       27.25       31.04      1.52 o 
  -2   9  12      194.92      192.66      3.70 o 
  -1   9  12        0.57        0.51      0.56 o 
   0   9  12        1.89        2.71      0.55 o 
   1   9  12       14.63       18.34      1.10 o 
   2   9  12        3.05        3.52      0.60 o 
   3   9  12      207.24      236.49      3.37 o 
   4   9  12       17.22       16.49      1.09 o 
  -6  10  12        1.35        1.41      0.64 o 
  -5  10  12        1.63        3.14      0.52 o 
  -4  10  12      245.61      222.28      6.14 o 
  -3  10  12       37.84       37.61      1.38 o 
  -2  10  12        4.02        5.05      0.60 o 
  -1  10  12       38.60       38.55      1.23 o 
   0  10  12       11.96       12.23      0.99 o 
   1  10  12      265.18      292.45      5.19 o 
   2  10  12       18.86       16.20      1.12 o 
   3  10  12        4.18        1.29      0.48 o 
  -5  11  12       46.35       40.50      2.05 o 
  -4  11  12        7.49        6.82      0.82 o 
  -3  11  12       46.66       44.35      1.38 o 
  -2  11  12        0.58        1.11      0.52 o 
  -1  11  12        6.92        7.80      0.68 o 
   0  11  12        1.79        0.38      0.57 o 
   1  11  12       31.50       27.44      1.28 o 
   2  11  12       42.38       44.15      1.44 o 
   3  11  12       40.00       39.95      1.62 o 
  -4  12  12       77.67       70.33      2.77 o 
  -3  12  12      299.95      315.47      4.37 o 
  -2  12  12        2.77        3.45      0.64 o 
  -1  12  12       56.83       48.76      1.34 o 
   0  12  12        0.28        1.14      0.58 o 
   1  12  12      208.58      211.46      4.87 o 
   2  12  12       52.98       48.68      1.97 o 
  -2  13  12        0.38        1.53      0.81 o 
  -1  13  12        5.51        6.88      0.86 o 
   0  13  12        0.95       -0.05      0.55 o 
  -7   1  13        5.10        5.24      1.03 o 
  -6   1  13       55.00       52.87      2.43 o 
  -5   1  13      101.03      119.91      4.57 o 
  -4   1  13       26.50       29.12      1.44 o 
  -3   1  13        6.28        4.62      0.57 o 
  -2   1  13        3.01        2.03      0.55 o 
  -1   1  13        6.16        8.61      0.75 o 
   0   1  13       30.52       30.04      1.06 o 
   1   1  13        3.37        2.11      0.53 o 
   2   1  13       28.55       36.81      1.22 o 
   3   1  13       13.15       13.85      0.78 o 
   4   1  13      220.88      247.53      3.71 o 
   5   1  13        5.25        4.16      0.73 o 
  -7   2  13        5.99        6.65      0.94 o 
  -6   2  13       91.80       86.60      3.02 o 
  -5   2  13        1.95        1.95      0.73 o 
  -4   2  13      103.35      120.93      3.32 o 
  -3   2  13       42.12       44.28      1.42 o 
  -2   2  13       36.02       30.31      1.15 o 
  -1   2  13      307.80      300.99      7.38 o 
   0   2  13        1.23        1.34      0.57 o 
   1   2  13        2.62        2.99      0.56 o 
   2   2  13        0.40        0.98      0.51 o 
   3   2  13       11.21        9.67      0.64 o 
   4   2  13       32.99       30.21      1.04 o 
   5   2  13       55.54       50.71      2.65 o 
  -7   3  13       66.63       70.11      2.34 o 
  -6   3  13        1.24        1.23      0.87 o 
  -5   3  13       38.55       47.56      1.71 o 
  -4   3  13       77.51       86.40      2.11 o 
  -3   3  13        0.10       -0.36      0.49 o 
  -2   3  13      123.00      119.82      2.68 o 
  -1   3  13       40.06       37.39      1.17 o 
   0   3  13      205.95      215.20      4.11 o 
   1   3  13      107.36      115.65      2.87 o 
   2   3  13       21.98       16.66      0.90 o 
   3   3  13       15.09       16.59      0.81 o 
   4   3  13      145.46      150.26      2.77 o 
   5   3  13       12.83       19.69      1.33 o 
  -7   4  13        4.16        4.26      0.62 o 
  -6   4  13       26.76       26.86      1.42 o 
  -5   4  13       19.17       17.51      1.12 o 
  -4   4  13       53.75       58.37      1.94 o 
  -3   4  13        4.67        4.56      0.70 o 
  -2   4  13       90.67       89.72      1.79 o 
  -1   4  13      147.25      132.63      3.43 o 
   0   4  13      310.15      331.33      7.35 o 
   1   4  13       11.91       10.17      0.68 o 
   2   4  13       18.37       20.32      0.97 o 
   3   4  13        3.61        2.53      0.58 o 
   4   4  13       77.61       71.50      1.71 o 
  -7   5  13        4.07        5.56      1.08 o 
  -6   5  13      141.90      139.70      3.36 o 
  -5   5  13      104.22       89.33      3.12 o 
  -4   5  13       10.05       11.85      1.01 o 
  -3   5  13        1.06       -0.98      0.98 o 
  -2   5  13       76.55       65.60      1.87 o 
  -1   5  13      149.34      169.96      2.57 o 
   0   5  13        0.16        0.63      0.77 o 
   1   5  13        0.87        0.16      0.48 o 
   2   5  13      195.98      200.39      5.20 o 
   3   5  13        7.73        5.93      0.66 o 
   4   5  13        0.27       -0.40      0.43 o 
  -6   6  13       23.75       24.66      1.09 o 
  -5   6  13       42.04       33.30      1.32 o 
  -4   6  13       11.60       10.44      0.85 o 
  -3   6  13      484.13      499.22      6.35 o 
  -2   6  13        2.34        2.20      0.73 o 
  -1   6  13        6.75        5.89      0.62 o 
   0   6  13       14.50       14.87      0.89 o 
   1   6  13       42.32       36.57      1.41 o 
   2   6  13       12.48        6.78      0.55 o 
   3   6  13       60.13       56.16      2.13 o 
   4   6  13       25.92       24.26      1.11 o 
  -6   7  13        0.26        0.55      0.56 o 
  -5   7  13      160.73      132.79      2.69 o 
  -4   7  13       26.34       28.86      1.18 o 
  -3   7  13        6.80        7.45      0.77 o 
  -2   7  13       68.63       65.69      1.75 o 
  -1   7  13       18.33       18.41      0.87 o 
   0   7  13       82.56       83.72      2.16 o 
   1   7  13      366.87      364.92      7.86 o 
   2   7  13      126.35      126.03      3.86 o 
   3   7  13      218.42      233.91      5.51 o 
  -5   8  13       35.57       31.13      1.35 o 
  -4   8  13        4.55        2.22      0.47 o 
  -3   8  13      140.07      137.47      2.89 o 
  -2   8  13        1.22        0.82      0.55 o 
  -1   8  13       34.93       34.95      1.17 o 
   0   8  13        2.44        1.42      0.53 o 
   1   8  13        2.27        3.43      0.97 o 
   2   8  13       11.67       14.22      0.78 o 
   3   8  13       24.70       24.39      1.55 o 
  -5   9  13       44.65       34.33      3.90 o 
  -4   9  13       13.81       11.13      0.80 o 
  -3   9  13        0.98        1.04      0.48 o 
  -2   9  13       13.14        9.21      0.81 o 
  -1   9  13       30.30       25.08      0.96 o 
   0   9  13       32.56       25.24      1.34 o 
   1   9  13      149.15      167.28      2.69 o 
   2   9  13       13.62       13.85      0.92 o 
  -4  10  13       40.25       38.76      1.96 o 
  -3  10  13        4.98        5.32      0.69 o 
  -2  10  13        6.01        4.96      0.69 o 
  -1  10  13       54.32       52.86      3.96 o 
   0  10  13        7.25        9.88      0.69 o 
   1  10  13        3.20        1.75      0.75 o 
  -2  11  13       45.21       44.54      2.13 o 
  -1  11  13        2.30        2.06      0.79 o 
   0  11  13        9.26       10.56      1.91 o 
  -6   0  14       18.78       21.09      2.27 o 
  -5   0  14       43.17       49.55      3.68 o 
  -4   0  14      102.09      123.41     16.58 o 
  -3   0  14        3.91        4.87      3.47 o 
  -2   0  14       42.08       49.40      3.30 o 
  -1   0  14      303.74      357.62      6.78 o 
   0   0  14       88.42       97.03      3.70 o 
   1   0  14      128.11      145.27      3.67 o 
   2   0  14       39.27       47.31      2.27 o 
   3   0  14        0.62        2.44      0.86 o 
  -6   1  14       90.76      100.79      3.24 o 
  -5   1  14      150.62      164.56      4.51 o 
  -4   1  14       11.31       10.71      0.94 o 
  -3   1  14       11.56       10.00      1.29 o 
  -2   1  14       92.44       99.57      4.36 o 
  -1   1  14      277.97      299.63     12.58 o 
   0   1  14       38.80       34.95      1.50 o 
   1   1  14       19.61       14.97      0.90 o 
   2   1  14      159.89      183.67      2.47 o 
   3   1  14        0.02       -0.26      0.49 o 
  -6   2  14        1.72        1.60      0.72 o 
  -5   2  14        0.36        1.11      0.82 o 
  -4   2  14       22.10       24.16      1.56 o 
  -3   2  14        1.46        0.73      0.58 o 
  -2   2  14       63.96       67.70      2.84 o 
  -1   2  14       47.10       43.34      1.66 o 
   0   2  14        1.37        1.18      0.54 o 
   1   2  14       42.88       40.93      1.31 o 
   2   2  14       44.59       53.78      1.38 o 
   3   2  14        2.01        4.59      1.01 o 
  -6   3  14        6.72        7.72      0.80 o 
  -5   3  14        6.19        7.05      1.52 o 
  -4   3  14       33.72       31.97      1.38 o 
  -3   3  14        4.69        5.31      0.66 o 
  -2   3  14       47.24       44.71      1.65 o 
  -1   3  14      158.68      158.35      4.33 o 
   0   3  14       63.75       62.24      2.18 o 
   1   3  14        4.74        6.42      0.65 o 
   2   3  14       12.23       11.64      0.72 o 
   3   3  14        0.03       -0.66      0.66 o 
  -5   4  14        0.86        1.13      0.53 o 
  -4   4  14        7.13        5.38      0.65 o 
  -3   4  14        0.02        0.09      0.51 o 
  -2   4  14       15.36       14.76      0.91 o 
  -1   4  14       17.49       12.51      0.73 o 
   0   4  14       38.23       36.70      1.40 o 
   1   4  14        3.37        2.61      0.60 o 
   2   4  14       10.64        9.21      0.65 o 
   3   4  14       11.97       10.58      0.83 o 
  -5   5  14       17.10       15.93      0.98 o 
  -4   5  14       18.79       18.32      1.36 o 
  -3   5  14       16.06       11.14      0.75 o 
  -2   5  14       34.34       29.14      1.15 o 
  -1   5  14       71.28       68.36      1.76 o 
   0   5  14        3.42        1.63      0.47 o 
   1   5  14       34.38       36.87      1.28 o 
   2   5  14        4.11        4.25      0.64 o 
  -5   6  14       12.75        9.00      2.55 o 
  -4   6  14       54.97       57.53      2.54 o 
  -3   6  14        0.96        1.31      0.56 o 
  -2   6  14      142.57      139.93      4.12 o 
  -1   6  14       38.34       31.94      1.33 o 
   0   6  14       43.67       42.72      1.86 o 
   1   6  14        8.62        5.37      0.83 o 
   2   6  14       18.38       23.92      1.33 o 
  -4   7  14        0.15        0.32      0.49 o 
  -3   7  14        6.53        5.46      0.61 o 
  -2   7  14        5.67        5.04      0.69 o 
  -1   7  14        3.56        3.42      0.68 o 
   0   7  14       18.26       20.56      0.99 o 
   1   7  14       14.49       13.27      0.91 o 
  -3   8  14        6.52       10.68      1.38 o 
  -2   8  14      151.64      175.10      4.11 o 
  -1   8  14       62.78       64.56      2.05 o 
   0   8  14       63.27       52.98      1.93 o 
  -4   1  15        0.00       -0.14      0.82 o 
  -3   1  15        8.93        9.21      0.78 o 
  -2   1  15       11.64       12.34      0.84 o 
  -1   1  15       11.05       13.06      0.78 o 
   0   1  15        2.93        3.45      0.50 o 
   1   1  15       51.14       60.75      1.77 o 
  -3   2  15       38.93       32.65      1.97 o 
  -2   2  15      119.57      134.68     11.18 o 
  -1   2  15        2.82        5.01      0.65 o 
   0   2  15       17.40       18.38      0.96 o 
   1   2  15        0.18        1.97      0.76 o 
  -3   3  15        1.32        0.58      0.75 o 
  -2   3  15       21.84       25.38      1.49 o 
  -1   3  15       43.83       46.75      2.36 o 
   0   3  15        0.01        0.14      0.52 o 
  -2   4  15      258.74      243.79      4.35 o 
  -1   4  15       22.17       21.72      1.30 o 
   0   4  15        9.27        6.50      1.50 o 
                                                 
